# Supplementary material for: rac-Dimethyl 2-(1H-pyrrole-2-carboxamido)­butane­dioate
Source: Acta Crystallogr Sect E Struct Rep Online. 2011 Mar 2;67(Pt 4):o752. doi: 10.1107/S1600536811007148 (PMC3099858; doi:10.1107/S1600536811007148)
Supplement: Supplementary file 1 [file e-67-0o752-sup1.cif]

##############################################################################
###                                                                        ###
###        Electronic paper (Acta Crystallographica Section E)             ###
###                                                                        ###
##############################################################################
#                                                                            #
# This CIF contains the data in a paper accepted for publication in Acta     #
# Crystallographica Section E. It conforms to the requirements of Notes      #
# for Authors for Section E, and has been peer reviewed under the auspices   #
# of the IUCr Commission on Journals.                                        #
#                                                                            #
# Full details of the Crystallographic Information File format               #
# are given in the paper "The Crystallographic Information File (CIF):       #
# a New Standard Archive File for Crystallography" by S. R. Hall, F. H.      #
# Allen and I. D. Brown [Acta Cryst. (1991), A47, 655-685].                  #
#                                                                            #
# The current version of the core CIF dictionary is obtainable from          #
# ftp://ftp.iucr.org/pub/cif_core.dic. The current version number is 2.4.    #
#                                                                            #
# Software is freely available for graphical display of the structure(s) in  #
# this CIF.  For information consult the CIF home page http://www.iucr.org/  #
# cif/home.html                                                              #
#                                                                            #
# This file may be used for bona fide research purposes within the           #
# scientific community so long as proper attribution is given to the journal # 
# article from which it was obtained.                                        #
#                                                                            #
##############################################################################
                                             
data_I
_audit_creation_method     SHELXL-97
_chemical_name_systematic
;
(<i>RS</i>)-Dimethyl 2-(1<i>H</i>-pyrrole-2-carboxamido)butanedioate
;
_chemical_name_common     ?
_chemical_formula_moiety     'C11 H14 N2 O5'
_chemical_formula_sum     'C11 H14 N2 O5'
_chemical_formula_iupac     'C11 H14 N2 O5'
_chemical_formula_weight     254.24
_chemical_melting_point     384
_symmetry_cell_setting     monoclinic
_symmetry_space_group_name_H-M     'P 21/c'
loop_
    _symmetry_equiv_pos_as_xyz
    'x, y, z'
    '-x, y+1/2, -z+1/2'
    '-x, -y, -z'
    'x, -y-1/2, z-1/2'
_cell_length_a     9.1387(8)
_cell_length_b     15.2715(11)
_cell_length_c     9.6238(9)
_cell_angle_alpha     90.00
_cell_angle_beta     105.750(9)
_cell_angle_gamma     90.00
_cell_volume     1292.69(19)
_cell_formula_units_Z     4
_cell_measurement_reflns_used     1891
_cell_measurement_theta_min     3.4509
_cell_measurement_theta_max     29.3951
_cell_measurement_temperature     293(2)
_exptl_crystal_description     prism
_exptl_crystal_colour     'light yellow'
_exptl_crystal_size_max     0.48
_exptl_crystal_size_mid     0.26
_exptl_crystal_size_min     0.21
_exptl_crystal_density_diffrn     1.306
_exptl_crystal_density_meas     ?
_exptl_crystal_density_method     'not measured'
_exptl_crystal_F_000     536
_exptl_absorpt_coefficient_mu     0.104
_exptl_absorpt_correction_type     multi-scan
_exptl_absorpt_process_details     '(CrysAlis PRO; Oxford Diffraction, 2010)'
_exptl_absorpt_correction_T_min     0.9517
_exptl_absorpt_correction_T_max     0.9784
_exptl_special_details
;
;
_diffrn_ambient_temperature     293(2)
_diffrn_radiation_type     MoK\a
_diffrn_radiation_wavelength     0.71073
_diffrn_radiation_source     'fine-focus sealed tube'
_diffrn_radiation_monochromator     graphite
_diffrn_measurement_device_type     'Oxford Gemini S Ultra area-detector'
_diffrn_measurement_method     '\f and \w'
_diffrn_detector_area_resol_mean     .
_diffrn_reflns_number     5286
_diffrn_reflns_av_R_equivalents     0.0321
_diffrn_reflns_av_sigmaI/netI     0.0502
_diffrn_reflns_theta_min     3.46
_diffrn_reflns_theta_max     26.00
_diffrn_reflns_theta_full     26.00
_diffrn_measured_fraction_theta_max     0.998
_diffrn_measured_fraction_theta_full     0.998
_diffrn_reflns_limit_h_min     -11
_diffrn_reflns_limit_h_max     7
_diffrn_reflns_limit_k_min     -15
_diffrn_reflns_limit_k_max     18
_diffrn_reflns_limit_l_min     -11
_diffrn_reflns_limit_l_max     11
_diffrn_standards_number     0
_diffrn_standards_interval_count     .
_diffrn_standards_interval_time     .
_diffrn_standards_decay_%     ?
_refine_special_details
;
Refinement of <i>F</i>^2^ against ALL reflections. The weighted <i>R</i>-factor
<i>wR</i> and goodness of fit <i>S</i> are based on <i>F</i>^2^, conventional
<i>R</i>-factors <i>R</i> are based on <i>F</i>, with <i>F</i> set to zero for
negative <i>F</i>^2^. The threshold expression of <i>F</i>^2^ >
\s(<i>F</i>^2^) is used only for calculating <i>R</i>-factors(gt) <i>etc</i>.
and is not relevant to the choice of reflections for refinement.
<i>R</i>-factors based on <i>F</i>^2^ are statistically about twice as large
as those based on <i>F</i>, and <i>R</i>- factors based on ALL data will be
even larger.
;
_reflns_number_total     2534
_reflns_number_gt     1563
_reflns_threshold_expression     I>2\s(I)
_refine_ls_structure_factor_coef     Fsqd
_refine_ls_matrix_type     full
_refine_ls_R_factor_all     0.1026
_refine_ls_R_factor_gt     0.0593
_refine_ls_wR_factor_gt     0.1366
_refine_ls_wR_factor_ref     0.1630
_refine_ls_goodness_of_fit_ref     1.050
_refine_ls_restrained_S_all     1.050
_refine_ls_number_reflns     2534
_refine_ls_number_parameters     165
_refine_ls_number_restraints     0
_refine_ls_hydrogen_treatment     constr
_refine_ls_weighting_scheme     calc
_refine_ls_weighting_details
         'calc w=1/[\s^2^(Fo^2^)+(0.0623P)^2^+0.3001P] where P=(Fo^2^+2Fc^2^)/3'
_atom_sites_solution_hydrogens     geom
_atom_sites_solution_primary     direct
_atom_sites_solution_secondary     difmap
_refine_ls_shift/su_max     0.012
_refine_ls_shift/su_mean     0.001
_refine_diff_density_max     0.181
_refine_diff_density_min     -0.208
_refine_ls_extinction_method     none
_refine_ls_extinction_coef     ?
loop_
    _atom_type_symbol
    _atom_type_description
    _atom_type_scat_dispersion_real
    _atom_type_scat_dispersion_imag
    _atom_type_scat_source
    'C' 'C' 0.0033 0.0016
                         'International Tables Vol C Tables 4.2.6.8 and 6.1.1.4'
    'H' 'H' 0.0000 0.0000
                         'International Tables Vol C Tables 4.2.6.8 and 6.1.1.4'
    'N' 'N' 0.0061 0.0033
                         'International Tables Vol C Tables 4.2.6.8 and 6.1.1.4'
    'O' 'O' 0.0106 0.0060
                         'International Tables Vol C Tables 4.2.6.8 and 6.1.1.4'
_computing_data_collection     'CrysAlis PRO (Oxford Diffraction, 2010)'
_computing_cell_refinement     'CrysAlis PRO (Oxford Diffraction, 2010'
_computing_data_reduction     'CrysAlis PRO (Oxford Diffraction, 2010'
_computing_structure_solution     'SHELXS97 (Sheldrick, 2008)'
_computing_structure_refinement     'SHELXL97 (Sheldrick, 2008)'
_computing_molecular_graphics     'SHELXTL (Sheldrick, 2008)'
_computing_publication_material     'SHELXTL (Sheldrick, 2008)'
loop_
    _atom_site_type_symbol
    _atom_site_label
    _atom_site_fract_x
    _atom_site_fract_y
    _atom_site_fract_z
    _atom_site_U_iso_or_equiv
    _atom_site_adp_type
    _atom_site_calc_flag
    _atom_site_refinement_flags
    _atom_site_occupancy
    _atom_site_disorder_assembly
    _atom_site_disorder_group
    O O1 0.8723(2) 0.22381(12) 0.93777(18) 0.0598(6) Uani d . 1 . .
    N N2 0.8981(2) 0.20231(12) 0.7148(2) 0.0454(5) Uani d . 1 . .
    H H2A 0.8870 0.2226 0.6292 0.055 Uiso calc R 1 . .
    N N1 0.7370(2) 0.36401(14) 0.6269(2) 0.0552(6) Uani d . 1 . .
    H H1A 0.7730 0.3439 0.5594 0.066 Uiso calc R 1 . .
    C C5 0.8472(3) 0.24881(15) 0.8093(2) 0.0422(6) Uani d . 1 . .
    C C4 0.7615(3) 0.32843(16) 0.7622(3) 0.0429(6) Uani d . 1 . .
    O O3 0.9219(2) -0.02724(12) 0.8003(3) 0.0796(7) Uani d . 1 . .
    O O5 1.2703(2) 0.15643(15) 0.5747(3) 0.0843(7) Uani d . 1 . .
    C C7 0.8551(3) 0.04766(17) 0.7534(3) 0.0522(7) Uani d . 1 . .
    C C3 0.6833(3) 0.37952(17) 0.8361(3) 0.0546(7) Uani d . 1 . .
    H H3 0.6793 0.3712 0.9307 0.065 Uiso calc R 1 . .
    C C6 0.9717(3) 0.11846(15) 0.7531(3) 0.0482(7) Uani d . 1 . .
    H H6 1.0386 0.1232 0.8515 0.058 Uiso calc R 1 . .
    C C9 1.2137(3) 0.15003(18) 0.6855(4) 0.0585(7) Uani d . 1 . .
    C C8 1.0705(3) 0.09670(17) 0.6529(3) 0.0546(7) Uani d . 1 . .
    H H8A 1.0969 0.0350 0.6622 0.065 Uiso calc R 1 . .
    H H8B 1.0127 0.1072 0.5538 0.065 Uiso calc R 1 . .
    O O2 0.7223(2) 0.05805(14) 0.7203(3) 0.0953(9) Uani d . 1 . .
    O O4 1.2728(3) 0.18044(18) 0.8018(3) 0.1036(9) Uani d . 1 . .
    C C2 0.6111(3) 0.44624(19) 0.7425(4) 0.0681(9) Uani d . 1 . .
    H H2 0.5493 0.4900 0.7631 0.082 Uiso calc R 1 . .
    C C1 0.6480(4) 0.4351(2) 0.6160(4) 0.0718(9) Uani d . 1 . .
    H H1 0.6168 0.4709 0.5351 0.086 Uiso calc R 1 . .
    C C11 0.8246(4) -0.1018(2) 0.8043(4) 0.0895(11) Uani d . 1 . .
    H H11A 0.7600 -0.0886 0.8652 0.134 Uiso calc R 1 . .
    H H11B 0.8863 -0.1519 0.8418 0.134 Uiso calc R 1 . .
    H H11C 0.7633 -0.1144 0.7084 0.134 Uiso calc R 1 . .
    C C10 1.4150(4) 0.2024(3) 0.5989(5) 0.1034(14) Uani d . 1 . .
    H H10A 1.4106 0.2562 0.6490 0.155 Uiso calc R 1 . .
    H H10B 1.4344 0.2147 0.5078 0.155 Uiso calc R 1 . .
    H H10C 1.4951 0.1663 0.6559 0.155 Uiso calc R 1 . .
loop_
    _atom_site_aniso_label
    _atom_site_aniso_U_11
    _atom_site_aniso_U_22
    _atom_site_aniso_U_33
    _atom_site_aniso_U_12
    _atom_site_aniso_U_13
    _atom_site_aniso_U_23
    O1 0.0845(15) 0.0672(12) 0.0320(10) 0.0113(10) 0.0231(9) 0.0068(9)
    N2 0.0597(14) 0.0481(12) 0.0324(11) 0.0102(9) 0.0190(10) 0.0027(9)
    N1 0.0586(15) 0.0614(14) 0.0459(13) 0.0154(11) 0.0147(11) 0.0060(11)
    C5 0.0451(14) 0.0481(14) 0.0354(13) -0.0034(11) 0.0143(11) -0.0020(11)
    C4 0.0429(14) 0.0483(14) 0.0377(13) 0.0000(11) 0.0113(11) -0.0031(11)
    O3 0.0615(14) 0.0542(12) 0.1168(19) 0.0094(10) 0.0136(13) 0.0197(12)
    O5 0.0604(14) 0.1133(18) 0.0853(17) 0.0004(12) 0.0300(13) 0.0117(14)
    C7 0.0528(17) 0.0549(16) 0.0487(16) 0.0091(13) 0.0135(13) 0.0059(12)
    C3 0.0487(16) 0.0610(17) 0.0569(17) 0.0007(12) 0.0192(14) -0.0126(14)
    C6 0.0551(16) 0.0492(15) 0.0398(14) 0.0068(12) 0.0122(12) -0.0003(11)
    C9 0.0544(18) 0.0568(17) 0.067(2) 0.0100(13) 0.0212(16) -0.0023(15)
    C8 0.0487(16) 0.0591(16) 0.0548(17) 0.0081(12) 0.0122(13) -0.0084(13)
    O2 0.0527(14) 0.0739(15) 0.156(3) 0.0068(11) 0.0223(15) 0.0351(14)
    O4 0.0874(19) 0.125(2) 0.097(2) -0.0370(15) 0.0233(15) -0.0456(16)
    C2 0.0446(17) 0.0597(18) 0.097(3) 0.0085(13) 0.0137(17) -0.0148(17)
    C1 0.069(2) 0.070(2) 0.073(2) 0.0214(16) 0.0127(17) 0.0125(17)
    C11 0.092(3) 0.0549(19) 0.117(3) -0.0051(17) 0.020(2) 0.0205(19)
    C10 0.057(2) 0.122(3) 0.138(4) -0.004(2) 0.038(2) 0.029(3)
_geom_special_details
;
All e.s.d.'s (except the e.s.d. in the dihedral angle between two l.s. planes)
are estimated using the full covariance matrix. The cell e.s.d.'s are taken
into account individually in the estimation of e.s.d.'s in distances, angles
and torsion angles; correlations between e.s.d.'s in cell parameters are only
used when they are defined by crystal symmetry. An approximate (isotropic)
treatment of cell e.s.d.'s is used for estimating e.s.d.'s involving l.s.
planes.
;
loop_
    _geom_bond_atom_site_label_1
    _geom_bond_atom_site_label_2
    _geom_bond_site_symmetry_2
    _geom_bond_distance
    _geom_bond_publ_flag
    O1 C5 . 1.254(3) ?
    N2 C5 . 1.333(3) ?
    N2 C6 . 1.447(3) ?
    N2 H2A . 0.8600 ?
    N1 C1 . 1.343(3) ?
    N1 C4 . 1.372(3) ?
    N1 H1A . 0.8600 ?
    C5 C4 . 1.451(3) ?
    C4 C3 . 1.378(3) ?
    O3 C7 . 1.317(3) ?
    O3 C11 . 1.452(4) ?
    O5 C9 . 1.310(3) ?
    O5 C10 . 1.458(4) ?
    C7 O2 . 1.179(3) ?
    C7 C6 . 1.519(4) ?
    C3 C2 . 1.401(4) ?
    C3 H3 . 0.9300 ?
    C6 C8 . 1.526(3) ?
    C6 H6 . 0.9800 ?
    C9 O4 . 1.197(4) ?
    C9 C8 . 1.500(4) ?
    C8 H8A . 0.9700 ?
    C8 H8B . 0.9700 ?
    C2 C1 . 1.360(4) ?
    C2 H2 . 0.9300 ?
    C1 H1 . 0.9300 ?
    C11 H11A . 0.9600 ?
    C11 H11B . 0.9600 ?
    C11 H11C . 0.9600 ?
    C10 H10A . 0.9600 ?
    C10 H10B . 0.9600 ?
    C10 H10C . 0.9600 ?
loop_
    _geom_angle_atom_site_label_1
    _geom_angle_atom_site_label_2
    _geom_angle_atom_site_label_3
    _geom_angle_site_symmetry_1
    _geom_angle_site_symmetry_3
    _geom_angle
    _geom_angle_publ_flag
    C5 N2 C6 . . 121.4(2) ?
    C5 N2 H2A . . 119.3 ?
    C6 N2 H2A . . 119.3 ?
    C1 N1 C4 . . 109.5(2) ?
    C1 N1 H1A . . 125.3 ?
    C4 N1 H1A . . 125.3 ?
    O1 C5 N2 . . 120.4(2) ?
    O1 C5 C4 . . 120.1(2) ?
    N2 C5 C4 . . 119.5(2) ?
    N1 C4 C3 . . 107.0(2) ?
    N1 C4 C5 . . 124.3(2) ?
    C3 C4 C5 . . 128.7(2) ?
    C7 O3 C11 . . 117.4(2) ?
    C9 O5 C10 . . 116.6(3) ?
    O2 C7 O3 . . 123.8(3) ?
    O2 C7 C6 . . 125.1(2) ?
    O3 C7 C6 . . 111.0(2) ?
    C4 C3 C2 . . 107.5(3) ?
    C4 C3 H3 . . 126.3 ?
    C2 C3 H3 . . 126.3 ?
    N2 C6 C7 . . 110.6(2) ?
    N2 C6 C8 . . 110.2(2) ?
    C7 C6 C8 . . 112.5(2) ?
    N2 C6 H6 . . 107.8 ?
    C7 C6 H6 . . 107.8 ?
    C8 C6 H6 . . 107.8 ?
    O4 C9 O5 . . 123.7(3) ?
    O4 C9 C8 . . 123.6(3) ?
    O5 C9 C8 . . 112.7(3) ?
    C9 C8 C6 . . 112.4(2) ?
    C9 C8 H8A . . 109.1 ?
    C6 C8 H8A . . 109.1 ?
    C9 C8 H8B . . 109.1 ?
    C6 C8 H8B . . 109.1 ?
    H8A C8 H8B . . 107.8 ?
    C1 C2 C3 . . 107.2(2) ?
    C1 C2 H2 . . 126.4 ?
    C3 C2 H2 . . 126.4 ?
    N1 C1 C2 . . 108.9(3) ?
    N1 C1 H1 . . 125.6 ?
    C2 C1 H1 . . 125.6 ?
    O3 C11 H11A . . 109.5 ?
    O3 C11 H11B . . 109.5 ?
    H11A C11 H11B . . 109.5 ?
    O3 C11 H11C . . 109.5 ?
    H11A C11 H11C . . 109.5 ?
    H11B C11 H11C . . 109.5 ?
    O5 C10 H10A . . 109.5 ?
    O5 C10 H10B . . 109.5 ?
    H10A C10 H10B . . 109.5 ?
    O5 C10 H10C . . 109.5 ?
    H10A C10 H10C . . 109.5 ?
    H10B C10 H10C . . 109.5 ?
loop_
    _geom_torsion_atom_site_label_1
    _geom_torsion_atom_site_label_2
    _geom_torsion_atom_site_label_3
    _geom_torsion_atom_site_label_4
    _geom_torsion_site_symmetry_1
    _geom_torsion_site_symmetry_2
    _geom_torsion_site_symmetry_3
    _geom_torsion_site_symmetry_4
    _geom_torsion
    _geom_torsion_publ_flag
    C6 N2 C5 O1 . . . . 5.4(4) ?
    C6 N2 C5 C4 . . . . -174.2(2) ?
    C1 N1 C4 C3 . . . . 0.5(3) ?
    C1 N1 C4 C5 . . . . 177.2(2) ?
    O1 C5 C4 N1 . . . . 175.5(2) ?
    N2 C5 C4 N1 . . . . -4.9(4) ?
    O1 C5 C4 C3 . . . . -8.5(4) ?
    N2 C5 C4 C3 . . . . 171.0(2) ?
    C11 O3 C7 O2 . . . . 3.1(5) ?
    C11 O3 C7 C6 . . . . -178.9(3) ?
    N1 C4 C3 C2 . . . . 0.2(3) ?
    C5 C4 C3 C2 . . . . -176.3(2) ?
    C5 N2 C6 C7 . . . . 76.9(3) ?
    C5 N2 C6 C8 . . . . -158.1(2) ?
    O2 C7 C6 N2 . . . . 3.4(4) ?
    O3 C7 C6 N2 . . . . -174.5(2) ?
    O2 C7 C6 C8 . . . . -120.3(3) ?
    O3 C7 C6 C8 . . . . 61.8(3) ?
    C10 O5 C9 O4 . . . . 1.1(4) ?
    C10 O5 C9 C8 . . . . -176.2(2) ?
    O4 C9 C8 C6 . . . . 26.0(4) ?
    O5 C9 C8 C6 . . . . -156.8(2) ?
    N2 C6 C8 C9 . . . . 73.9(3) ?
    C7 C6 C8 C9 . . . . -162.1(2) ?
    C4 C3 C2 C1 . . . . -0.8(3) ?
    C4 N1 C1 C2 . . . . -1.0(3) ?
    C3 C2 C1 N1 . . . . 1.1(4) ?
loop_
    _geom_hbond_atom_site_label_D
    _geom_hbond_atom_site_label_H
    _geom_hbond_atom_site_label_A
    _geom_hbond_site_symmetry_A
    _geom_hbond_distance_DH
    _geom_hbond_distance_HA
    _geom_hbond_distance_DA
    _geom_hbond_angle_DHA
    N1 H1A O1 4_565 0.86 1.96 2.804(3) 167
    N2 H2A O1 4_565 0.86 1.99 2.845(3) 176
data_global
_journal_date_recd_electronic     2011-02-22
_journal_date_accepted     2011-02-24
_journal_name_full     'Acta Crystallographica, Section E'
_journal_year     2011
_journal_volume     67
_journal_issue      4
_journal_page_first     o752
_journal_page_last     o752
_journal_paper_category     QO
_journal_coeditor_code     CV5056
_publ_contact_author_name     'Xiang Chao Zeng'
_publ_contact_author_address
;Department of Chemistry,
Jinan University,
Guangzhou,
Guangdong, 510632,
People's Republic of China
;
_publ_contact_author_email     xczeng@126.com
_publ_contact_author_fax     ?
_publ_contact_author_phone     ?
_publ_section_title
;
(<i>RS</i>)-Dimethyl 2-(1<i>H</i>-pyrrole-2-carboxamido)butanedioate
;
loop_
    _publ_author_name
    _publ_author_address
    'Le Zheng'
;Department of Chemistry,
Jinan University,
Guangzhou,
Guangdong 510632,
People's Republic of China
;
    'Fang Hu'
;Department of Chemistry,
Jinan University,
Guangzhou,
Guangdong 510632,
People's Republic of China
;
    'Xiang Chao Zeng'
;Department of Chemistry,
Jinan University,
Guangzhou,
Guangdong 510632,
People's Republic of China
;
    'Kai Ping Li'
;Department of Chemistry,
Jinan University,
Guangzhou,
Guangdong 510632,
People's Republic of China
;
