# Supplementary material for: rac-Dimethyl 2-(1H-pyrrole-2-carboxamido)­butane­dioate
Source: Acta Crystallogr Sect E Struct Rep Online. 2011 Mar 2;67(Pt 4):o752. doi: 10.1107/S1600536811007148 (PMC3099858; doi:10.1107/S1600536811007148)
Supplement: Supplementary file 2 [file e-67-0o752-Isup2.hkl]

# 
# h,k,l, Fc-squared, Fo-squared, sigma(Fo-squared) and status flag 
# 
data_I
_shelx_title ' ZENGXCH_ZHENGLE_3 in P2(1)/c' 
_shelx_refln_list_code          4 
_shelx_F_calc_maximum      128.84 
_exptl_crystal_F_000       536.00 
_reflns_d_resolution_high  0.8107 
 
loop_ 
 _symmetry_equiv_pos_as_xyz 
 'x, y, z' 
 '-x, y+1/2, -z+1/2' 
 '-x, -y, -z' 
 'x, -y-1/2, z-1/2' 
 
_cell_length_a     9.1387 
_cell_length_b    15.2715 
_cell_length_c     9.6238 
_cell_angle_alpha  90.000 
_cell_angle_beta  105.750 
_cell_angle_gamma  90.000 
 
_shelx_F_squared_multiplier     1.000 
 
loop_ 
 _refln_index_h 
 _refln_index_k 
 _refln_index_l 
 _refln_F_squared_calc 
 _refln_F_squared_meas 
 _refln_F_squared_sigma 
 _refln_observed_status 
   2   0   0    10991.17    10411.58     41.32 o 
   3   0   0       93.82       74.22      4.48 o 
   4   0   0        2.22        7.52      1.86 o 
   5   0   0      924.41      957.19     32.25 o 
   6   0   0      932.76      900.98     34.17 o 
   7   0   0      154.54      143.55     15.39 o 
   8   0   0       60.05       63.38     10.78 o 
   9   0   0       65.84       66.48     11.77 o 
  10   0   0        4.89       -4.83      3.32 o 
   2   1   0     2269.93     2143.18     16.34 o 
   3   1   0      587.77      478.15      8.33 o 
   4   1   0      179.92      187.94      6.95 o 
   5   1   0      837.08      750.39     24.04 o 
   6   1   0      147.53      153.30     29.21 o 
   7   1   0        6.08       10.13     10.01 o 
   8   1   0        0.02       -3.39      3.57 o 
   9   1   0       91.70       79.49      9.41 o 
  10   1   0       14.85        8.52     12.52 o 
   1   2   0       81.74       93.62      2.76 o 
   2   2   0      767.66      729.18      9.90 o 
   3   2   0     1744.56     1701.76     19.23 o 
   4   2   0       19.11       14.65      2.27 o 
   5   2   0        0.71        3.77     10.85 o 
   6   2   0       22.38       19.51      5.72 o 
   7   2   0      139.89      128.33     11.50 o 
   8   2   0       40.74       36.34      6.01 o 
   9   2   0       33.65       29.34      5.92 o 
  10   2   0        0.38       -1.82      6.85 o 
   1   3   0      174.11      149.64      3.21 o 
   2   3   0    16598.86    15151.43     84.18 o 
   3   3   0     1225.05     1176.36     11.92 o 
   4   3   0       75.57       71.96      4.45 o 
   5   3   0       61.99       71.31      6.41 o 
   6   3   0        7.74        5.59      8.17 o 
   7   3   0        0.82        3.33      6.89 o 
   8   3   0      102.65       89.72      9.16 o 
   9   3   0       20.66       17.29      8.37 o 
  10   3   0        4.30        2.71      3.20 o 
   0   4   0     2072.98     2022.30     12.57 o 
   1   4   0       63.07       66.28      2.26 o 
   2   4   0     2925.67     2630.29     15.71 o 
   3   4   0     1697.72     1583.49     15.96 o 
   4   4   0     3596.20     3564.65     31.47 o 
   5   4   0       48.30       37.77      3.57 o 
   6   4   0        0.62        6.16      5.07 o 
   7   4   0        9.26       13.64      4.37 o 
   8   4   0        7.36        8.91      4.38 o 
   9   4   0        0.52        0.48      6.68 o 
  10   4   0        0.31       -1.92      2.53 o 
   1   5   0     4595.40     4660.20     26.62 o 
   2   5   0        1.55        3.75      0.97 o 
   3   5   0       38.75       29.40      2.30 o 
   4   5   0      163.13      167.99      7.25 o 
   5   5   0      475.65      498.71     13.47 o 
   6   5   0      145.25      148.20      8.09 o 
   7   5   0       15.46       15.80      4.08 o 
   8   5   0      103.22       98.67     12.38 o 
   9   5   0       13.78       17.48      4.56 o 
  10   5   0       11.57       14.64      4.62 o 
   0   6   0        1.30        1.29      1.84 o 
   1   6   0      236.28      239.18      4.85 o 
   2   6   0      783.72      774.50      9.21 o 
   3   6   0       57.08       49.22      3.00 o 
   4   6   0     1400.85     1408.84     20.86 o 
   5   6   0       18.83       30.19      3.47 o 
   6   6   0      315.49      315.41     10.47 o 
   7   6   0        7.20        6.82      5.12 o 
   8   6   0        4.43        8.14      3.11 o 
   9   6   0       17.41       16.19      4.72 o 
  10   6   0        2.25       -3.99      3.48 o 
   1   7   0       34.98       25.84      1.55 o 
   2   7   0        4.92        7.49      1.55 o 
   3   7   0        0.00       -0.81      1.21 o 
   4   7   0      226.48      214.88      8.51 o 
   5   7   0       56.46       61.79      4.91 o 
   6   7   0       35.25       45.11      4.13 o 
   7   7   0       15.05        6.49      2.52 o 
   8   7   0       10.32        6.78      3.64 o 
   9   7   0        0.28        0.51      3.07 o 
  10   7   0        3.60       -1.62      3.19 o 
   0   8   0       83.47       79.02      4.28 o 
   1   8   0      557.30      618.79      8.70 o 
   2   8   0      170.92      188.91      5.63 o 
   3   8   0       16.07       16.50      1.80 o 
   4   8   0       32.99       27.55      3.20 o 
   5   8   0        5.60        7.28      1.82 o 
   6   8   0      161.00      152.58      8.57 o 
   7   8   0        0.11       -1.34      2.37 o 
   8   8   0       51.22       42.58      6.92 o 
   9   8   0        0.64        2.11      9.14 o 
   1   9   0       73.22       75.72      3.21 o 
   2   9   0       68.78       86.11      4.00 o 
   3   9   0       76.47       99.40      5.64 o 
   4   9   0       46.93       44.03      4.28 o 
   5   9   0       11.95        7.05      2.03 o 
   6   9   0       16.11        8.65      2.42 o 
   7   9   0       30.49       35.50      4.71 o 
   8   9   0      100.15       96.00      8.23 o 
   9   9   0        9.04       11.71      4.30 o 
   0  10   0      289.19      282.98      8.72 o 
   1  10   0      137.98      125.05      4.26 o 
   2  10   0      694.70      728.76     10.18 o 
   3  10   0        1.78       -0.33      1.45 o 
   4  10   0       14.95        8.63      2.30 o 
   5  10   0        0.11        1.59      2.12 o 
   6  10   0        7.66        5.40      2.01 o 
   7  10   0       34.89       28.37      4.29 o 
   8  10   0       33.54       38.13      5.15 o 
   9  10   0        9.49        7.86      3.92 o 
   1  11   0       62.93       64.50      3.02 o 
   2  11   0        0.77        3.25      1.27 o 
   3  11   0       43.13       44.48      4.12 o 
   4  11   0       22.43       25.05      3.22 o 
   5  11   0        3.46       -0.43      1.95 o 
   6  11   0        3.07        3.03      2.33 o 
   7  11   0       12.88       16.78      3.60 o 
   8  11   0        4.73        0.58      2.02 o 
   0  12   0      191.87      190.98      7.72 o 
   1  12   0       31.47       35.57      3.01 o 
   2  12   0       56.57       54.68      4.05 o 
   3  12   0       30.39       24.44      2.57 o 
   4  12   0       57.24       62.90      5.42 o 
   5  12   0       23.25       13.65      2.85 o 
   6  12   0        0.24       -0.15      1.84 o 
   7  12   0        5.89        2.85      2.68 o 
   8  12   0        0.01        3.65      4.01 o 
   1  13   0      306.98      317.11     13.62 o 
   2  13   0        9.24       10.69      2.00 o 
   3  13   0       53.51       41.64      3.30 o 
   4  13   0      172.35      169.50     11.74 o 
   5  13   0        3.70        2.48      3.18 o 
   6  13   0        8.39        4.07      2.75 o 
   7  13   0        4.39        4.78      2.89 o 
   0  14   0       31.31       26.57      4.70 o 
   1  14   0       60.32       63.43      7.65 o 
   2  14   0        4.03        2.21      3.59 o 
   3  14   0        8.84        6.15      2.80 o 
   4  14   0        1.29       -2.00      2.56 o 
   5  14   0        0.03        1.94      7.71 o 
   6  14   0        4.84        6.02      2.78 o 
   7  14   0        0.15        7.29      3.78 o 
   1  15   0      124.19      147.67     17.14 o 
   2  15   0        2.01       -2.98      3.75 o 
   3  15   0        0.09       -1.17      3.45 o 
   4  15   0        1.36       -1.03      3.69 o 
   5  15   0        0.18        0.61      6.51 o 
   6  15   0        7.35        3.11      3.54 o 
   0  16   0        2.47        5.13      4.40 o 
   1  16   0       25.91       36.45      9.31 o 
   2  16   0        4.97        6.53      5.09 o 
   3  16   0       23.00       30.35      9.02 o 
   4  16   0        0.40       -0.67      3.22 o 
   5  16   0        1.22       10.27      6.69 o 
   1  17   0        9.25       22.79      5.83 o 
   2  17   0        0.97        0.25      3.41 o 
   3  17   0        1.32       -2.07      3.82 o 
   4  17   0        0.02       -4.58      4.34 o 
   0  18   0        5.23       10.72      6.63 o 
   1  18   0        3.87        6.36      3.72 o 
   2  18   0        2.52        2.36      3.10 o 
   3  18   0        4.97        0.61      4.10 o 
 -11   1   1        0.94       -4.21      4.84 o 
 -10   1   1        8.23        7.24      3.55 o 
  -9   1   1        2.64        2.10      3.28 o 
  -8   1   1       89.61       86.17      9.36 o 
  -7   1   1        7.21       18.27      4.75 o 
  -6   1   1       76.15       72.75      4.37 o 
  -5   1   1        0.39       -0.52      1.05 o 
  -4   1   1       50.88       46.12      2.35 o 
  -3   1   1      287.75      263.05      4.01 o 
  -2   1   1     6830.55     6222.34     57.42 o 
   1   1   1      250.94      262.66      7.00 o 
   2   1   1     5826.14     5788.24    112.45 o 
   3   1   1      482.51      427.33      9.75 o 
   4   1   1      213.86      224.75     10.05 o 
   5   1   1       43.16       31.42      3.81 o 
   6   1   1      185.29      191.41     11.21 o 
   7   1   1       66.88       66.27     12.50 o 
   8   1   1        5.80        4.32      6.32 o 
   9   1   1        0.58        8.38      3.83 o 
  10   1   1        0.66        0.25      3.18 o 
 -11   2   1        8.30       10.87      4.25 o 
 -10   2   1       11.27        4.84      2.54 o 
  -9   2   1       24.36       19.34      5.60 o 
  -8   2   1        9.75       10.79      8.83 o 
  -7   2   1      335.46      333.48     16.17 o 
  -6   2   1       79.17       74.22      4.87 o 
  -5   2   1      695.18      660.75     12.15 o 
  -4   2   1      344.98      388.73      7.94 o 
  -3   2   1       33.69       22.57      2.07 o 
  -2   2   1     1077.77      874.39      9.75 o 
  -1   2   1      159.40      150.11     12.34 o 
   0   2   1     1201.42     1233.55     12.83 o 
   1   2   1     7875.73     7460.18     36.84 o 
   2   2   1      339.23      328.70      7.43 o 
   3   2   1       16.80       13.88      2.03 o 
   4   2   1      186.59      195.24      9.58 o 
   5   2   1        3.25        8.84      8.77 o 
   6   2   1       20.61       27.24      4.81 o 
   7   2   1        0.10       -3.74      7.70 o 
   8   2   1        1.22        0.95     10.95 o 
   9   2   1        0.11       -2.29      6.41 o 
  10   2   1        0.96        5.94      3.70 o 
 -10   3   1        0.05        3.70      2.64 o 
  -9   3   1        0.30        0.35      5.31 o 
  -8   3   1        2.48        0.69      7.75 o 
  -7   3   1       91.36      118.17      9.57 o 
  -6   3   1      179.21      168.50      7.11 o 
  -5   3   1     1173.33     1193.14     19.07 o 
  -4   3   1      207.22      204.56      7.16 o 
  -3   3   1     2361.23     2245.27     20.70 o 
  -2   3   1       11.30       19.15      1.89 o 
  -1   3   1     5285.66     5078.61     42.15 o 
   0   3   1     1071.96     1076.52     13.53 o 
   1   3   1    10168.76     9931.90     45.33 o 
   2   3   1      109.22      112.35      3.94 o 
   3   3   1     4375.25     4328.03     32.13 o 
   4   3   1      211.45      219.11     10.18 o 
   5   3   1      715.06      782.85     21.34 o 
   6   3   1        5.39       14.32      4.75 o 
   7   3   1        5.18        7.29      5.07 o 
   8   3   1       19.12        9.45      3.58 o 
   9   3   1        4.01        1.94      6.54 o 
  10   3   1        5.28       11.70      4.47 o 
 -10   4   1       31.46       34.51      8.01 o 
  -9   4   1       10.53       10.79      3.84 o 
  -8   4   1       40.02       39.11     10.87 o 
  -7   4   1       10.07       -5.08      4.53 o 
  -6   4   1        2.49        4.95      1.85 o 
  -5   4   1       28.04       34.69      3.76 o 
  -4   4   1      280.92      276.77      7.13 o 
  -3   4   1      136.58      117.95      4.06 o 
  -2   4   1       11.97       11.68      1.36 o 
  -1   4   1     1303.51     1167.48     22.06 o 
   0   4   1     2822.97     2880.47     18.47 o 
   1   4   1      118.98      103.72      2.67 o 
   2   4   1      239.96      265.28      5.54 o 
   3   4   1       26.27       25.48      3.23 o 
   4   4   1     1081.85     1096.03     18.54 o 
   5   4   1       70.94       68.82      6.60 o 
   6   4   1      143.71      125.93      9.64 o 
   7   4   1       82.38       88.15      8.67 o 
   8   4   1       22.70       18.26      8.04 o 
   9   4   1        0.37       -1.84      9.90 o 
  10   4   1       31.41       24.76      5.77 o 
 -10   5   1        5.42       10.39      4.54 o 
  -9   5   1       35.65       32.08      6.23 o 
  -8   5   1      143.55      151.83     11.70 o 
  -7   5   1       16.80       12.00      2.27 o 
  -6   5   1        1.64       -1.24      2.13 o 
  -5   5   1      532.79      517.37     17.14 o 
  -4   5   1      479.37      442.76      9.23 o 
  -3   5   1     2030.51     2014.89     16.87 o 
  -2   5   1      823.31      806.63     10.71 o 
  -1   5   1      387.56      332.75      9.15 o 
   0   5   1       17.16       23.55      1.26 o 
   1   5   1      768.33      752.91      8.28 o 
   2   5   1      356.71      396.55      6.97 o 
   3   5   1     1442.89     1355.47     19.02 o 
   4   5   1      727.33      714.30     15.21 o 
   5   5   1        0.08       -0.11      2.11 o 
   6   5   1       42.86       48.18      6.00 o 
   7   5   1        0.27        7.72      3.42 o 
   8   5   1       34.79       35.78      5.81 o 
   9   5   1       28.53       27.24      6.74 o 
  10   5   1        3.79       -0.75      3.17 o 
 -10   6   1       24.45       32.86      6.45 o 
  -9   6   1        0.73        5.22      3.92 o 
  -8   6   1        3.45        5.87      3.44 o 
  -7   6   1      167.29      157.70      8.75 o 
  -6   6   1        3.10       -2.26      2.60 o 
  -5   6   1        8.05        6.29      2.13 o 
  -4   6   1       30.84       26.35      2.37 o 
  -3   6   1     1694.69     1778.10     16.20 o 
  -2   6   1     1313.16     1347.65     12.81 o 
  -1   6   1       18.38       19.10      1.05 o 
   0   6   1      954.40      991.61     11.17 o 
   1   6   1        9.19        9.33      1.09 o 
   2   6   1     2617.95     2610.80     18.39 o 
   3   6   1        0.05        6.58      1.91 o 
   4   6   1       77.76       59.77      4.70 o 
   5   6   1     1188.77     1140.91     21.83 o 
   6   6   1        0.04        1.67      2.15 o 
   7   6   1      385.35      387.20     18.04 o 
   8   6   1        7.06        1.15      2.39 o 
   9   6   1        0.11       -3.07      3.22 o 
 -10   7   1        0.02       -1.96      2.49 o 
  -9   7   1        7.17        0.70      4.28 o 
  -8   7   1        1.59       -0.77      2.02 o 
  -7   7   1       20.36       19.89      3.37 o 
  -6   7   1       83.18       80.60      5.97 o 
  -5   7   1        1.13        0.59      1.42 o 
  -4   7   1       10.40        9.91      1.70 o 
  -3   7   1     1043.01     1076.08     15.97 o 
  -2   7   1       52.12       59.66      2.82 o 
  -1   7   1     1819.24     1594.25     37.97 o 
   0   7   1      139.46      149.39      3.50 o 
   1   7   1     1411.15     1549.38     12.99 o 
   2   7   1      933.79      943.34     11.47 o 
   3   7   1      526.33      579.17     13.19 o 
   4   7   1       73.99       80.95      5.65 o 
   5   7   1       15.42       22.16      3.38 o 
   6   7   1      494.37      473.97     15.41 o 
   7   7   1        9.92        7.93      5.78 o 
   8   7   1        6.68        3.76      2.69 o 
   9   7   1        3.08       -0.23      2.65 o 
 -10   8   1        0.95        4.70      3.18 o 
  -9   8   1        1.03        6.95      5.31 o 
  -8   8   1        4.04        2.58      1.79 o 
  -7   8   1       52.14       56.42      5.57 o 
  -6   8   1      258.46      248.03     10.62 o 
  -5   8   1       22.67       17.97      4.12 o 
  -4   8   1      131.92      123.55      5.21 o 
  -3   8   1      243.03      236.81      7.78 o 
  -2   8   1      254.47      275.83      5.12 o 
  -1   8   1      575.77      573.30     16.04 o 
   0   8   1      363.29      379.22      7.98 o 
   1   8   1      240.47      257.35      5.18 o 
   2   8   1     1182.25     1274.97     18.58 o 
   3   8   1      765.74      777.22     15.79 o 
   4   8   1       29.15       37.36      3.40 o 
   5   8   1      135.72      114.42      7.25 o 
   6   8   1      222.78      212.21     10.55 o 
   7   8   1       51.97       68.09      8.11 o 
   8   8   1        0.41        1.04      5.72 o 
   9   8   1        0.29       -1.66      3.26 o 
  -9   9   1        6.01        6.52      3.46 o 
  -8   9   1        4.75        5.26      2.41 o 
  -7   9   1        0.04        0.11      1.87 o 
  -6   9   1       85.10       85.10      6.24 o 
  -5   9   1        7.59       -0.57      3.35 o 
  -4   9   1        5.03        3.13      1.75 o 
  -3   9   1       98.34       99.40      5.29 o 
  -2   9   1       13.17       12.39      1.15 o 
  -1   9   1      549.07      527.31     16.32 o 
   0   9   1       39.17       40.84      2.55 o 
   1   9   1       31.42       37.31      2.06 o 
   2   9   1       91.82       88.33      5.25 o 
   3   9   1      161.05      151.55      7.34 o 
   4   9   1       51.63       44.43      3.77 o 
   5   9   1       11.02        6.79      2.38 o 
   6   9   1      155.81      161.38      9.49 o 
   7   9   1       36.91       35.96      4.97 o 
   8   9   1       17.98       14.27      4.24 o 
   9   9   1       10.07        8.71      9.11 o 
  -9  10   1        0.62        1.78      3.10 o 
  -8  10   1        5.82        8.46      2.61 o 
  -7  10   1        6.01        5.79      1.75 o 
  -6  10   1       59.53       59.22      5.58 o 
  -5  10   1      180.65      183.60      8.82 o 
  -4  10   1        3.11        1.19      1.01 o 
  -3  10   1       16.04       16.18      2.46 o 
  -2  10   1        2.62        1.12      0.80 o 
  -1  10   1        0.08        1.32      0.69 o 
   0  10   1       37.92       34.83      2.21 o 
   1  10   1       37.94       35.61      2.64 o 
   2  10   1      278.95      303.21      9.68 o 
   3  10   1       52.66       50.46      4.57 o 
   4  10   1       76.69       85.31      5.25 o 
   5  10   1      162.11      164.38      9.10 o 
   6  10   1        0.41        1.31      1.96 o 
   7  10   1       17.10        9.63      2.99 o 
   8  10   1       30.03       30.86      6.09 o 
  -9  11   1        4.07        3.52      3.70 o 
  -8  11   1        9.52       10.94      3.06 o 
  -7  11   1        1.23        5.16      2.23 o 
  -6  11   1       62.65       73.73      6.34 o 
  -5  11   1        2.83        0.24      1.61 o 
  -4  11   1        5.39        3.51      2.17 o 
  -3  11   1        0.71        0.93      1.15 o 
  -2  11   1      198.91      170.83      5.28 o 
  -1  11   1      110.39       97.77      3.49 o 
   0  11   1       60.15       59.99      3.14 o 
   1  11   1        1.53        0.55      0.80 o 
   2  11   1       68.22       69.72      4.19 o 
   3  11   1       20.33       21.46      3.25 o 
   4  11   1       75.83       71.92      4.96 o 
   5  11   1       55.38       51.91      5.41 o 
   6  11   1        4.46        1.03      1.66 o 
   7  11   1        3.13       -1.25      1.90 o 
   8  11   1        0.05       -1.86      2.55 o 
  -8  12   1        2.15        3.60      2.76 o 
  -7  12   1        2.87        4.67      3.65 o 
  -6  12   1       11.16        8.52      3.85 o 
  -5  12   1        0.09        0.91      6.71 o 
  -4  12   1        2.45        1.72      1.83 o 
  -3  12   1       45.45       42.70      5.52 o 
  -2  12   1      153.32      131.17     18.53 o 
  -1  12   1       34.99       29.98      2.77 o 
   0  12   1       53.31       52.87      3.99 o 
   1  12   1      332.92      341.35     10.05 o 
   2  12   1       24.08       25.31      3.18 o 
   3  12   1      110.53      113.69      7.03 o 
   4  12   1       11.19       10.47      2.22 o 
   5  12   1        8.78        9.63      2.60 o 
   6  12   1        0.27        2.65      2.25 o 
   7  12   1        0.73       -0.76      2.08 o 
   8  12   1        3.37        0.09      7.78 o 
  -8  13   1        0.00        1.62      4.23 o 
  -7  13   1        0.52       -1.33      2.42 o 
  -6  13   1        1.03        1.86      2.72 o 
  -5  13   1       20.62       17.79      4.38 o 
  -4  13   1       25.96       23.35      5.84 o 
  -3  13   1        9.17       13.60      3.70 o 
  -2  13   1       78.86       76.17      7.52 o 
  -1  13   1       37.57       24.76      7.80 o 
   0  13   1       18.40       22.68      2.72 o 
   1  13   1       42.28       39.72      3.74 o 
   2  13   1      122.29      124.09      6.76 o 
   3  13   1       19.60       10.15      2.75 o 
   4  13   1       23.96       29.30      4.14 o 
   5  13   1        0.57        0.03      1.88 o 
   6  13   1       10.76        8.21      3.69 o 
   7  13   1        3.35        2.03      2.46 o 
  -7  14   1        4.76        4.38      4.59 o 
  -6  14   1        8.45        7.55      3.64 o 
  -5  14   1        3.33        2.20      6.77 o 
  -4  14   1       15.20       23.32      5.15 o 
  -3  14   1       11.99       17.47      4.17 o 
  -2  14   1       26.90       34.99      5.45 o 
  -1  14   1      148.53      154.69     13.05 o 
   0  14   1       29.84       27.25      6.93 o 
   1  14   1       40.87       41.50      5.08 o 
   2  14   1        0.01        0.55      1.35 o 
   3  14   1       15.59       17.43      4.10 o 
   4  14   1        0.08       -0.62      3.54 o 
   5  14   1        1.70        4.38      4.39 o 
   6  14   1        0.61        4.76      3.92 o 
  -6  15   1        4.27       12.63      4.77 o 
  -5  15   1       18.56       14.58      3.99 o 
  -4  15   1       34.50       37.43      6.40 o 
  -3  15   1        0.45        4.54      4.05 o 
  -2  15   1        0.12        1.97      2.18 o 
  -1  15   1        6.46        3.61      2.35 o 
   0  15   1        0.10       -5.79      5.09 o 
   1  15   1        0.20        1.52      3.43 o 
   2  15   1        6.30        6.24      3.98 o 
   3  15   1       22.31       34.47      8.88 o 
   4  15   1        0.01        6.93      5.70 o 
   5  15   1       10.56        9.63      5.74 o 
   6  15   1        0.09       -4.61      5.33 o 
  -5  16   1        2.83       -0.45      2.71 o 
  -4  16   1        0.03       -2.83      3.82 o 
  -3  16   1        1.57        5.04      3.20 o 
  -2  16   1        0.00        3.63      4.05 o 
  -1  16   1       13.68       16.62      5.85 o 
   0  16   1        2.71        0.16      3.75 o 
   1  16   1        0.04        4.20      4.64 o 
   2  16   1       31.59       42.74     10.27 o 
   3  16   1       27.79       31.74      9.20 o 
   4  16   1        2.69        9.75      5.42 o 
   5  16   1        8.28       11.77      6.26 o 
  -4  17   1        5.16        9.96      4.02 o 
  -3  17   1        8.77       13.64      4.61 o 
  -2  17   1        2.74        0.85      2.80 o 
  -1  17   1        1.66       -0.17      2.49 o 
   0  17   1        1.25        8.16      5.13 o 
   1  17   1        7.57        0.80      3.59 o 
   2  17   1        0.14       -9.27      6.20 o 
   3  17   1        2.47        8.57      5.84 o 
   4  17   1        0.14        8.89      6.04 o 
  -3  18   1        0.23        3.41      2.95 o 
  -2  18   1        2.59        9.76      4.49 o 
  -1  18   1        0.04        7.91      4.17 o 
   0  18   1       16.73       18.42      4.87 o 
   1  18   1        1.04       -2.77      5.08 o 
   2  18   1        3.65       -2.66      4.33 o 
 -11   0   2        1.04       -0.85      3.74 o 
 -10   0   2        9.98        8.74      5.54 o 
  -9   0   2       12.25       18.89      7.31 o 
  -8   0   2        0.00        9.43      6.27 o 
  -7   0   2       63.55       57.78      8.40 o 
  -6   0   2      115.60      140.41     13.11 o 
  -5   0   2       28.82       40.89      6.45 o 
  -4   0   2      330.84      369.45      8.80 o 
  -3   0   2     2104.44     1818.62     23.83 o 
  -2   0   2     7707.12     7424.62     53.45 o 
  -1   0   2      267.09      231.80      8.82 o 
   1   0   2     8894.22     8722.96     63.34 o 
   2   0   2      305.24      284.25     13.18 o 
   3   0   2      872.43      931.85     27.31 o 
   4   0   2       12.28       24.79      5.92 o 
   5   0   2       39.78       60.21      9.05 o 
   6   0   2       55.06       85.82     12.22 o 
   7   0   2       22.64       26.13      7.17 o 
   8   0   2        4.49       -0.60      3.30 o 
   9   0   2       77.96       84.10     14.09 o 
  10   0   2        1.08        1.56      3.94 o 
 -11   1   2       14.82       18.68      5.41 o 
 -10   1   2        0.52       -2.06      3.42 o 
  -9   1   2       39.08       46.60      7.19 o 
  -8   1   2       39.91       55.51      7.82 o 
  -7   1   2        1.42        1.13      2.47 o 
  -6   1   2      438.32      449.20     11.01 o 
  -5   1   2        0.03        1.23      1.50 o 
  -4   1   2       80.20       81.79      4.07 o 
  -3   1   2        3.07        2.61      1.79 o 
  -2   1   2       15.44       21.36      2.14 o 
  -1   1   2     1182.42     1175.85     18.67 o 
   0   1   2     2524.04     2328.24     31.94 o 
   1   1   2       44.97       44.48      3.30 o 
   2   1   2       77.89       76.20      6.38 o 
   3   1   2      161.04      165.91      8.34 o 
   4   1   2      276.98      286.77     12.12 o 
   5   1   2       78.94       99.55      8.00 o 
   6   1   2      317.47      306.18     14.94 o 
   7   1   2       60.27       59.29      7.44 o 
   8   1   2       16.08       22.49      5.01 o 
   9   1   2        4.13        8.15      4.40 o 
  10   1   2        6.15        3.88      3.40 o 
 -11   2   2        0.00        0.86      3.23 o 
 -10   2   2       18.56       17.34      4.78 o 
  -9   2   2        7.52       10.30      4.38 o 
  -8   2   2       37.14       23.92      8.60 o 
  -7   2   2       20.71       20.42      4.01 o 
  -6   2   2       71.82       74.89      3.65 o 
  -5   2   2      460.25      432.82     11.69 o 
  -4   2   2     1480.21     1503.69     15.35 o 
  -3   2   2       12.21       12.34      1.57 o 
  -2   2   2      109.85       93.38      3.37 o 
  -1   2   2      977.90     1032.54      8.45 o 
   0   2   2     1804.38     1987.15     14.51 o 
   1   2   2      450.12      441.89      8.05 o 
   2   2   2     1036.10      998.58     18.63 o 
   3   2   2       32.27       38.62      6.48 o 
   4   2   2        7.44        3.73      2.02 o 
   5   2   2       55.27       46.70      5.53 o 
   6   2   2        0.00        9.63     12.03 o 
   7   2   2       10.30       18.09      4.22 o 
   8   2   2       27.01       23.81      5.47 o 
   9   2   2       61.30       58.13      8.41 o 
  10   2   2        0.43        7.63      3.45 o 
 -11   3   2        0.66       -3.58      4.04 o 
 -10   3   2       40.14       48.28     11.57 o 
  -9   3   2      129.35      144.13     12.44 o 
  -8   3   2       50.91       41.22     11.02 o 
  -7   3   2        0.08       -1.03      2.20 o 
  -6   3   2       23.56       20.39      2.05 o 
  -5   3   2       93.67       88.57      5.37 o 
  -4   3   2      220.78      210.15      5.90 o 
  -3   3   2        2.60        1.50      0.91 o 
  -2   3   2       26.23       31.54      1.63 o 
  -1   3   2      362.21      315.18      4.16 o 
   0   3   2     4871.88     4904.23     24.43 o 
   1   3   2     2431.81     2655.74     19.97 o 
   2   3   2     1995.32     1953.22     25.54 o 
   3   3   2      482.36      505.34     14.24 o 
   4   3   2       17.88        7.46      4.34 o 
   5   3   2        2.65       -1.95      3.74 o 
   6   3   2       51.88       36.35      5.39 o 
   7   3   2       20.95       17.78      4.18 o 
   8   3   2      114.29      118.31     10.91 o 
   9   3   2        0.12        6.38      5.34 o 
  10   3   2        5.61        5.09      3.61 o 
 -10   4   2        0.60        4.46      8.44 o 
  -9   4   2      114.06      125.12     19.68 o 
  -8   4   2       17.76        7.48      3.37 o 
  -7   4   2       92.99      100.56      6.52 o 
  -6   4   2        1.18        0.61      1.04 o 
  -5   4   2      111.01      119.64      6.12 o 
  -4   4   2        9.25        9.83      1.64 o 
  -3   4   2      367.12      388.48      6.48 o 
  -2   4   2       74.41       58.65      1.99 o 
  -1   4   2       14.98       20.53      2.68 o 
   0   4   2      152.64      135.51      2.99 o 
   1   4   2       46.19       51.60      3.47 o 
   2   4   2      183.01      221.97      6.16 o 
   3   4   2       37.19       25.10      3.02 o 
   4   4   2      262.22      282.22     12.04 o 
   5   4   2       83.45       76.81      6.66 o 
   6   4   2       71.00       67.22      6.80 o 
   7   4   2       15.46       12.91      3.66 o 
   8   4   2       27.72       29.84      7.01 o 
   9   4   2        0.35        1.16      2.95 o 
 -10   5   2       27.08       23.18      5.88 o 
  -9   5   2        2.87        6.74      6.58 o 
  -8   5   2      229.49      226.57     10.90 o 
  -7   5   2       72.24       75.92      5.93 o 
  -6   5   2       61.39       52.20      4.69 o 
  -5   5   2       99.66      109.12      5.94 o 
  -4   5   2       26.10       22.72      2.31 o 
  -3   5   2     1594.92     1602.68     15.63 o 
  -2   5   2      903.34      883.21     10.47 o 
  -1   5   2     1197.01     1180.28     16.40 o 
   0   5   2       47.45       57.24      1.93 o 
   1   5   2       35.28       37.12      2.19 o 
   2   5   2       87.04       73.92      3.64 o 
   3   5   2      321.43      320.52      9.88 o 
   4   5   2      523.06      511.82     16.48 o 
   5   5   2      255.25      234.54     12.07 o 
   6   5   2        0.68       -4.26      4.02 o 
   7   5   2       29.44       13.06      7.42 o 
   8   5   2        6.20       -0.44      2.28 o 
   9   5   2        2.63        0.90      2.86 o 
 -10   6   2        0.41        3.27      2.97 o 
  -9   6   2       57.56       70.58      7.40 o 
  -8   6   2       44.61       44.27      5.16 o 
  -7   6   2       39.67       40.41      4.74 o 
  -6   6   2      195.03      201.43      8.96 o 
  -5   6   2       70.71       55.98      4.41 o 
  -4   6   2       27.58       28.83      2.45 o 
  -3   6   2       18.20        7.37      2.51 o 
  -2   6   2      451.45      440.06     13.44 o 
  -1   6   2      128.08      137.70      6.84 o 
   0   6   2        5.45        3.09      0.53 o 
   1   6   2        1.34        4.00      0.85 o 
   2   6   2      313.36      352.31     10.07 o 
   3   6   2       56.90       64.68      4.51 o 
   4   6   2       29.89       31.92      3.30 o 
   5   6   2        3.37        0.50      2.25 o 
   6   6   2        0.00       -4.73      4.36 o 
   7   6   2       78.82       64.98      7.51 o 
   8   6   2        4.93       -0.57      6.73 o 
   9   6   2       33.76       33.16      9.28 o 
 -10   7   2        4.37        8.60      3.59 o 
  -9   7   2        0.03        3.06      2.64 o 
  -8   7   2        0.27        3.91      2.42 o 
  -7   7   2      207.10      191.89      9.69 o 
  -6   7   2       41.11       55.18      5.04 o 
  -5   7   2        8.19        9.86      2.62 o 
  -4   7   2       16.03       17.35      2.08 o 
  -3   7   2       54.03       68.48      2.98 o 
  -2   7   2        8.49       10.74      2.69 o 
  -1   7   2      274.09      286.06     10.29 o 
   0   7   2      481.70      445.90     11.39 o 
   1   7   2      204.17      202.26      5.37 o 
   2   7   2        1.73        1.87      1.25 o 
   3   7   2        0.48        3.32      1.52 o 
   4   7   2      407.73      409.77     12.66 o 
   5   7   2      102.31      113.67      7.28 o 
   6   7   2        1.03       -3.31      4.81 o 
   7   7   2       18.50       15.34      3.55 o 
   8   7   2        0.85       -5.52      3.68 o 
   9   7   2        6.16        4.60      2.56 o 
 -10   8   2        1.04        3.14      4.17 o 
  -9   8   2        5.01        2.25      2.19 o 
  -8   8   2       37.71       33.66      4.62 o 
  -7   8   2       54.30       63.30      5.97 o 
  -6   8   2      294.08      290.05     11.24 o 
  -5   8   2      493.53      511.44     13.60 o 
  -4   8   2       88.85       87.59      4.04 o 
  -3   8   2       34.46       31.03      2.00 o 
  -2   8   2      254.53      262.83     10.25 o 
  -1   8   2      180.34      165.52     14.94 o 
   0   8   2      305.91      307.62      7.10 o 
   1   8   2      581.88      608.35      9.55 o 
   2   8   2      378.77      428.47     11.17 o 
   3   8   2       35.63       45.24      4.11 o 
   4   8   2       67.09       70.93      5.56 o 
   5   8   2        2.25        0.62      1.82 o 
   6   8   2       84.81       78.38      7.90 o 
   7   8   2        5.05        3.98     10.16 o 
   8   8   2       57.22       42.12     17.82 o 
   9   8   2        0.00        6.58      4.57 o 
  -9   9   2       28.43       32.58      4.90 o 
  -8   9   2       24.83       23.72      4.23 o 
  -7   9   2       54.75       60.09      5.73 o 
  -6   9   2       41.02       32.62      4.11 o 
  -5   9   2       22.02       24.33      4.34 o 
  -4   9   2      485.36      490.06     15.51 o 
  -3   9   2      160.42      169.09      7.42 o 
  -2   9   2       41.08       33.68      4.33 o 
  -1   9   2        0.81        2.88      1.89 o 
   0   9   2        0.06       -0.12      0.86 o 
   1   9   2        0.02        1.21      1.57 o 
   2   9   2      284.79      329.02     10.13 o 
   3   9   2       50.92       47.03      4.22 o 
   4   9   2       85.93       81.51      6.09 o 
   5   9   2       48.21       43.22      4.53 o 
   6   9   2       54.41       55.16      5.75 o 
   7   9   2       22.44       11.38      7.30 o 
   8   9   2       65.80       72.43      8.86 o 
  -9  10   2       24.10       20.72      5.54 o 
  -8  10   2       22.46       15.67      3.49 o 
  -7  10   2       40.16       43.35      5.01 o 
  -6  10   2       12.27       16.00      2.71 o 
  -5  10   2       82.96       84.55      5.81 o 
  -4  10   2        2.72        5.01      2.43 o 
  -3  10   2        1.64        1.64      0.76 o 
  -2  10   2      255.99      284.75     16.06 o 
  -1  10   2        6.67       10.11      3.09 o 
   0  10   2       41.60       32.68      2.87 o 
   1  10   2      111.74       84.03      3.50 o 
   2  10   2        5.23        5.71      1.94 o 
   3  10   2       37.05       42.01      4.12 o 
   4  10   2      112.33       91.40      6.48 o 
   5  10   2        8.34        6.11      1.93 o 
   6  10   2        3.37        0.76      1.89 o 
   7  10   2        2.83        3.03      2.87 o 
   8  10   2        1.45        0.92      2.93 o 
  -9  11   2        0.01       -0.46      2.58 o 
  -8  11   2        8.77        4.80      2.97 o 
  -7  11   2       12.44       10.97      4.13 o 
  -6  11   2       51.66       46.39      8.47 o 
  -5  11   2        0.14        0.53      1.47 o 
  -4  11   2      116.82      113.78      6.82 o 
  -3  11   2      196.66      212.45     11.35 o 
  -2  11   2      178.86      187.97     10.89 o 
  -1  11   2      464.79      503.22     16.19 o 
   0  11   2        2.29       -0.45      2.72 o 
   1  11   2        0.01       -0.09      0.92 o 
   2  11   2       47.30       50.29      4.39 o 
   3  11   2       12.31       14.17      2.73 o 
   4  11   2        2.86        3.04      1.78 o 
   5  11   2        1.12       -1.95      2.32 o 
   6  11   2        2.61       -2.08      2.20 o 
   7  11   2       15.18       10.42      3.45 o 
   8  11   2        9.60        9.54      4.17 o 
  -8  12   2        0.76       -2.62      5.18 o 
  -7  12   2        3.26        2.40      4.13 o 
  -6  12   2        0.60        1.09      3.20 o 
  -5  12   2        0.30        3.57      2.97 o 
  -4  12   2       34.60       30.44      5.46 o 
  -3  12   2        4.23       11.20      3.47 o 
  -2  12   2      203.77      211.45     11.21 o 
  -1  12   2      132.75      144.24      9.30 o 
   0  12   2       73.77       88.75      7.39 o 
   1  12   2        0.04       -2.25      2.78 o 
   2  12   2        0.20       -0.32      1.18 o 
   3  12   2       72.41       72.60      5.70 o 
   4  12   2       13.10       10.61      2.94 o 
   5  12   2       43.71       34.09      4.71 o 
   6  12   2        0.00       -2.57      2.54 o 
   7  12   2        5.08        0.88      2.28 o 
  -8  13   2        3.05        0.29      2.96 o 
  -7  13   2       22.78       18.48      5.24 o 
  -6  13   2        0.66       -0.66      2.87 o 
  -5  13   2        0.09        0.26      3.71 o 
  -4  13   2       18.61       27.17      4.15 o 
  -3  13   2       46.74       48.32      5.92 o 
  -2  13   2       61.54       59.08      6.29 o 
  -1  13   2      134.72      156.31      9.88 o 
   0  13   2        7.91        7.81      2.84 o 
   1  13   2        0.67       -4.94      3.29 o 
   2  13   2       53.12       44.70      9.82 o 
   3  13   2       65.65       59.33      4.55 o 
   4  13   2       72.18       56.43      5.61 o 
   5  13   2        3.47        2.17      1.69 o 
   6  13   2        0.75        0.20      2.20 o 
   7  13   2        1.84        4.28      3.05 o 
  -7  14   2        2.63        6.33      3.79 o 
  -6  14   2        8.07        8.39      5.46 o 
  -5  14   2        0.04        1.14      2.93 o 
  -4  14   2       31.75       35.76      4.70 o 
  -3  14   2       29.11       27.59      4.02 o 
  -2  14   2       21.93       18.81      4.03 o 
  -1  14   2        0.91       -4.16      2.77 o 
   0  14   2      135.80      135.19     17.30 o 
   1  14   2      110.23      109.09      8.73 o 
   2  14   2        0.05        1.18      5.36 o 
   3  14   2        0.04       -0.55      1.99 o 
   4  14   2        1.95        2.84      2.17 o 
   5  14   2        0.80       -4.91      4.89 o 
   6  14   2        1.52       -3.60      4.85 o 
  -6  15   2        0.99        1.05      3.02 o 
  -5  15   2        2.26        3.68      2.71 o 
  -4  15   2        0.45        4.91      2.25 o 
  -3  15   2       10.63       13.48      3.31 o 
  -2  15   2        3.45        4.15      2.17 o 
  -1  15   2      131.92      144.87     10.36 o 
   0  15   2       44.73       61.84      6.95 o 
   1  15   2       52.56       58.05     10.26 o 
   2  15   2       31.68       46.80     10.37 o 
   3  15   2        5.79       17.54      6.89 o 
   4  15   2        2.05       -0.87      3.78 o 
   5  15   2        0.97       -4.37      5.00 o 
  -5  16   2        8.01        6.13      3.50 o 
  -4  16   2        0.83        2.85      2.13 o 
  -3  16   2        4.46        9.70      2.97 o 
  -2  16   2        2.68        2.96      2.60 o 
  -1  16   2       15.90       15.86      6.55 o 
   0  16   2       19.12       13.67      5.60 o 
   1  16   2       21.75       22.02      7.54 o 
   2  16   2       15.33       21.65      8.28 o 
   3  16   2        0.24        5.46      5.19 o 
   4  16   2        1.43        2.76      4.34 o 
  -4  17   2        1.62        2.91      4.56 o 
  -3  17   2        0.05        1.81      2.54 o 
  -2  17   2        7.94       14.30      4.67 o 
  -1  17   2        3.19       -0.49      3.16 o 
   0  17   2        1.03       -0.43      3.11 o 
   1  17   2        0.00        4.68      4.75 o 
   2  17   2       11.91       17.76      7.38 o 
   3  17   2        3.86        4.00      5.97 o 
  -3  18   2       15.21       25.86      6.00 o 
  -2  18   2        2.28        4.28      4.39 o 
  -1  18   2       10.37       11.70      5.25 o 
   0  18   2        1.94       -6.19      5.83 o 
   1  18   2        4.82        9.17      5.58 o 
   2  18   2        3.31        9.56      6.00 o 
 -11   1   3        0.03       -1.09      3.15 o 
 -10   1   3       23.94       35.86      7.13 o 
  -9   1   3        0.49        5.95      5.24 o 
  -8   1   3      135.15      144.06      9.12 o 
  -7   1   3       15.45       16.04      4.00 o 
  -6   1   3      137.14      139.58      9.03 o 
  -5   1   3      147.85      151.74      5.82 o 
  -4   1   3      677.79      681.27     15.91 o 
  -3   1   3        0.85        0.93      1.29 o 
  -2   1   3      459.94      494.18     10.80 o 
  -1   1   3     3107.00     3333.44     54.39 o 
   0   1   3       40.20       37.15      2.70 o 
   1   1   3     1548.71     1576.78     17.96 o 
   2   1   3      257.72      265.54     10.13 o 
   3   1   3        2.37        3.28      1.60 o 
   4   1   3      392.39      402.85     15.23 o 
   5   1   3        4.18        3.54      2.67 o 
   6   1   3       35.08       46.36      6.48 o 
   7   1   3        7.23        4.08      3.02 o 
   8   1   3        0.95        1.07      2.59 o 
   9   1   3       11.22       15.26      5.59 o 
 -11   2   3        6.47       10.57      4.83 o 
 -10   2   3        0.11        4.53      5.50 o 
  -9   2   3        0.23       -1.22      4.53 o 
  -8   2   3       21.84       30.17     11.81 o 
  -7   2   3       33.08       24.72      3.46 o 
  -6   2   3       23.97       27.85      3.15 o 
  -5   2   3      277.03      289.08     12.45 o 
  -4   2   3      344.72      335.24     11.18 o 
  -3   2   3       94.65      123.06      4.81 o 
  -2   2   3       12.16        7.13      1.33 o 
  -1   2   3     1133.15     1283.90     26.02 o 
   0   2   3       89.47       85.58      3.86 o 
   1   2   3       31.95       44.20      3.08 o 
   2   2   3        1.98        1.83      1.49 o 
   3   2   3      251.85      243.65     10.64 o 
   4   2   3        4.70        6.42      2.58 o 
   5   2   3        0.02       -0.26      2.91 o 
   6   2   3      281.76      295.21     15.40 o 
   7   2   3        0.21        3.05      3.15 o 
   8   2   3        2.54       -0.42      2.73 o 
   9   2   3        3.03        3.64      3.25 o 
 -11   3   3       30.72       39.53      7.69 o 
 -10   3   3       25.39       31.59      6.75 o 
  -9   3   3      100.71      108.96     10.68 o 
  -8   3   3      172.44      195.59     13.11 o 
  -7   3   3      150.35      165.24     11.27 o 
  -6   3   3        0.01       -0.90      1.98 o 
  -5   3   3       98.22       86.43      5.03 o 
  -4   3   3      731.98      691.85     14.50 o 
  -3   3   3      408.87      417.21      8.53 o 
  -2   3   3     2034.51     2041.63     16.04 o 
  -1   3   3      417.24      502.47     11.80 o 
   0   3   3      243.64      257.33      5.72 o 
   1   3   3      202.56      195.08      6.22 o 
   2   3   3        3.69        3.01      1.45 o 
   3   3   3        1.18        0.62      1.39 o 
   4   3   3      144.58      141.04      9.07 o 
   5   3   3       31.14       35.74      7.92 o 
   6   3   3        0.00        8.06      8.45 o 
   7   3   3       90.51       98.57      9.73 o 
   8   3   3        0.82        1.87      3.09 o 
   9   3   3        8.03        5.28      4.04 o 
 -11   4   3        1.55        1.02     10.05 o 
 -10   4   3       34.87       37.99      5.79 o 
  -9   4   3        9.93       17.42      4.72 o 
  -8   4   3       50.36       53.98      5.35 o 
  -7   4   3      315.40      319.87     11.62 o 
  -6   4   3       36.77       36.68      3.97 o 
  -5   4   3        2.51        2.59      1.75 o 
  -4   4   3       11.32       10.43      2.54 o 
  -3   4   3      233.81      272.83      6.60 o 
  -2   4   3      992.38     1115.50     12.80 o 
  -1   4   3      303.34      264.18      6.16 o 
   0   4   3      743.07      732.36      9.36 o 
   1   4   3        0.39        1.19      0.81 o 
   2   4   3      333.87      345.35     11.78 o 
   3   4   3       38.41       32.90      4.30 o 
   4   4   3      161.37      183.85     10.58 o 
   5   4   3        3.11        5.60      5.40 o 
   6   4   3        3.35        4.76      3.05 o 
   7   4   3       13.62       16.52      4.12 o 
   8   4   3        2.82        2.30      2.51 o 
   9   4   3        4.59        2.77      3.85 o 
 -10   5   3        0.26        4.81      3.48 o 
  -9   5   3      126.60      134.27     11.52 o 
  -8   5   3      104.71      109.21      7.56 o 
  -7   5   3       66.11       68.54      5.75 o 
  -6   5   3       26.78       26.04      5.14 o 
  -5   5   3      189.10      199.86      8.22 o 
  -4   5   3       12.51       11.26      2.72 o 
  -3   5   3     1636.17     1781.86     13.56 o 
  -2   5   3       23.19       16.61      1.20 o 
  -1   5   3      643.35      699.37     12.19 o 
   0   5   3        1.06        4.36      0.84 o 
   1   5   3      423.93      477.97      8.78 o 
   2   5   3       59.39       59.82      5.13 o 
   3   5   3        0.39        1.61      1.75 o 
   4   5   3       48.43       45.06      5.50 o 
   5   5   3       13.91       19.02      4.52 o 
   6   5   3        0.02        3.28      2.75 o 
   7   5   3        1.42        0.74      3.17 o 
   8   5   3        9.37        3.91      2.95 o 
   9   5   3       10.81       10.60      4.08 o 
 -10   6   3       31.12       20.03     11.81 o 
  -9   6   3        0.04       -2.46      2.18 o 
  -8   6   3       11.41        7.90      2.60 o 
  -7   6   3       89.28       86.48      6.52 o 
  -6   6   3        7.53        5.71      2.61 o 
  -5   6   3        4.73        5.96      1.62 o 
  -4   6   3       80.85       73.87      3.06 o 
  -3   6   3       16.68       21.70      1.77 o 
  -2   6   3       33.30       29.02      2.94 o 
  -1   6   3      350.80      293.13     10.68 o 
   0   6   3       75.32       81.58      3.14 o 
   1   6   3      283.49      275.46      7.60 o 
   2   6   3     1371.41     1412.72     22.17 o 
   3   6   3       38.81       36.35      4.63 o 
   4   6   3       26.94       33.36      4.90 o 
   5   6   3      471.04      485.15     18.50 o 
   6   6   3       26.48       30.96      7.63 o 
   7   6   3       82.50       83.31      9.30 o 
   8   6   3        0.44       -0.37      2.90 o 
   9   6   3        0.15        0.83      2.59 o 
 -10   7   3        4.17        2.23      3.14 o 
  -9   7   3        1.77        1.21      1.84 o 
  -8   7   3       54.99       54.69      5.55 o 
  -7   7   3       17.94       12.00      2.30 o 
  -6   7   3      174.49      176.05      8.50 o 
  -5   7   3      110.01      106.60      5.85 o 
  -4   7   3        4.95        3.44      0.91 o 
  -3   7   3       15.67       13.90      2.32 o 
  -2   7   3      106.04      112.40     10.13 o 
  -1   7   3      391.15      381.34     14.59 o 
   0   7   3      179.43      185.58      4.20 o 
   1   7   3       87.63       87.91      3.90 o 
   2   7   3       12.54       24.26      2.72 o 
   3   7   3       36.51       31.02      3.67 o 
   4   7   3        3.42        8.64      5.15 o 
   5   7   3      163.71      155.84     10.72 o 
   6   7   3       54.97       56.02      7.11 o 
   7   7   3       13.06       16.28      6.98 o 
   8   7   3        9.61        8.86      3.99 o 
 -10   8   3        8.31       14.09      4.63 o 
  -9   8   3        1.29        3.28      2.72 o 
  -8   8   3        0.69        2.22      2.15 o 
  -7   8   3       40.23       43.31      4.73 o 
  -6   8   3      108.01      117.13      8.21 o 
  -5   8   3      134.87      151.66      4.62 o 
  -4   8   3       10.73        9.82      1.19 o 
  -3   8   3       23.95       13.04      1.47 o 
  -2   8   3       36.66       50.39      5.54 o 
  -1   8   3       11.59       12.22      2.42 o 
   0   8   3        0.02        0.93      0.56 o 
   1   8   3       38.27       39.23      2.62 o 
   2   8   3        1.37        0.19      1.44 o 
   3   8   3      286.73      304.47     10.84 o 
   4   8   3      312.76      338.47     14.58 o 
   5   8   3       32.62       35.07      5.48 o 
   6   8   3       48.48       52.44      7.04 o 
   7   8   3       31.13       26.72      5.80 o 
   8   8   3        5.51       11.90      7.64 o 
  -9   9   3        3.71        4.86      2.32 o 
  -8   9   3        0.26        4.33      2.29 o 
  -7   9   3        1.14        4.41      3.82 o 
  -6   9   3      238.48      255.39     10.51 o 
  -5   9   3      423.53      434.55     10.41 o 
  -4   9   3       52.80       36.10      4.04 o 
  -3   9   3       21.75       18.31      5.78 o 
  -2   9   3       81.58       83.60      6.40 o 
  -1   9   3       23.59       23.53      3.54 o 
   0   9   3       53.33       55.81      3.17 o 
   1   9   3       42.23       44.73      2.77 o 
   2   9   3        0.97        2.54      1.54 o 
   3   9   3       88.94       96.78      6.31 o 
   4   9   3      103.80      119.32      7.55 o 
   5   9   3        1.19        2.88      2.24 o 
   6   9   3      130.09      133.71     10.93 o 
   7   9   3        0.49        2.32      2.80 o 
   8   9   3        5.92        6.42      4.01 o 
  -9  10   3        4.88        8.43      3.78 o 
  -8  10   3        4.28        5.70      3.66 o 
  -7  10   3       12.59       13.30      3.69 o 
  -6  10   3        2.29        2.92      1.70 o 
  -5  10   3       12.43       12.79      3.66 o 
  -4  10   3      474.28      448.01     22.25 o 
  -3  10   3      312.18      329.32     13.09 o 
  -2  10   3        9.19        6.90      7.42 o 
  -1  10   3        0.00        0.41      7.83 o 
   0  10   3        4.49        1.05      2.07 o 
   1  10   3        7.38        4.75      0.85 o 
   2  10   3       30.32       34.86      3.73 o 
   3  10   3       65.17       65.52      5.46 o 
   4  10   3       19.52       19.84      4.48 o 
   5  10   3       89.03       76.29      7.93 o 
   6  10   3        4.48        3.92      2.90 o 
   7  10   3        6.07        6.87      3.96 o 
   8  10   3       10.79       11.02      6.00 o 
  -9  11   3        2.64       -0.61      2.59 o 
  -8  11   3        9.46       13.11      4.33 o 
  -7  11   3        3.36        1.02      3.32 o 
  -6  11   3       62.24       58.45      7.76 o 
  -5  11   3       23.34       23.99      3.40 o 
  -4  11   3       22.70       17.00      3.27 o 
  -3  11   3       79.55       73.33      6.57 o 
  -2  11   3       28.30       28.13      5.88 o 
  -1  11   3       92.24       95.24      8.59 o 
   0  11   3        4.83        1.24      6.26 o 
   1  11   3       34.94       24.91      3.07 o 
   2  11   3       36.44       39.92      3.87 o 
   3  11   3      148.21      152.26      8.19 o 
   4  11   3       18.75       14.24      2.99 o 
   5  11   3       40.78       29.69      4.23 o 
   6  11   3        0.16        1.40      5.30 o 
   7  11   3        3.61        7.18      3.72 o 
  -8  12   3        0.75        2.24      2.62 o 
  -7  12   3        4.81        9.36      5.00 o 
  -6  12   3        3.69        1.49      2.76 o 
  -5  12   3        0.05        1.81      1.86 o 
  -4  12   3       37.89       39.50      5.12 o 
  -3  12   3       15.60       15.95      3.60 o 
  -2  12   3       58.53       69.46      6.78 o 
  -1  12   3      123.63      140.63      9.62 o 
   0  12   3       20.30       20.54     11.79 o 
   1  12   3       62.76       79.36      7.45 o 
   2  12   3       20.57       25.44      2.83 o 
   3  12   3        2.63        8.83      2.52 o 
   4  12   3        3.87        3.68      2.13 o 
   5  12   3        1.47        3.10      3.66 o 
   6  12   3        1.18        2.06      4.78 o 
   7  12   3        1.83        4.41      5.79 o 
  -8  13   3        0.23        1.47      2.56 o 
  -7  13   3        2.13        4.83      4.34 o 
  -6  13   3        5.34        5.95      2.94 o 
  -5  13   3       18.29       19.35      5.17 o 
  -4  13   3        1.06       -0.99      1.88 o 
  -3  13   3       19.20       20.12      3.90 o 
  -2  13   3      187.27      195.11     11.56 o 
  -1  13   3       60.64       66.68      7.16 o 
   0  13   3        0.85       -1.17      5.68 o 
   1  13   3        0.70       -0.47      3.15 o 
   2  13   3      124.88      147.87      8.82 o 
   3  13   3      133.92      139.59     11.41 o 
   4  13   3        3.55        3.86      2.47 o 
   5  13   3       16.64        6.51      4.40 o 
   6  13   3        1.69        6.59      4.44 o 
  -7  14   3        6.59        9.78      3.82 o 
  -6  14   3        3.68        1.64      2.47 o 
  -5  14   3       29.33       35.80      6.42 o 
  -4  14   3       26.25       31.12      4.87 o 
  -3  14   3        1.69        2.31      2.03 o 
  -2  14   3       14.53       13.89      3.70 o 
  -1  14   3      106.92      122.62     11.50 o 
   0  14   3      184.81      244.35     13.65 o 
   1  14   3       60.77       55.06      7.34 o 
   2  14   3        6.52       12.59      4.36 o 
   3  14   3        0.00       -1.59      1.81 o 
   4  14   3        0.03        0.72      6.29 o 
   5  14   3       22.91       26.76      5.68 o 
  -6  15   3       13.76       13.93      4.38 o 
  -5  15   3        3.26        9.19      3.80 o 
  -4  15   3       21.99       22.92      3.92 o 
  -3  15   3        0.10       -0.33      2.39 o 
  -2  15   3        2.28        0.04      3.17 o 
  -1  15   3       14.82       18.40      4.44 o 
   0  15   3        1.05        3.92      4.18 o 
   1  15   3       38.69       36.38      6.59 o 
   2  15   3        0.26       -0.24      5.05 o 
   3  15   3       15.86       20.08      7.26 o 
   4  15   3        0.29        0.39      4.04 o 
   5  15   3        0.12       -0.07      3.71 o 
  -5  16   3        0.83        2.00      3.51 o 
  -4  16   3        1.81        8.30      7.06 o 
  -3  16   3       22.15       17.40      3.89 o 
  -2  16   3        2.53        3.44      2.83 o 
  -1  16   3       11.86        8.93     10.02 o 
   0  16   3       28.61       33.30      5.53 o 
   1  16   3        7.80       13.77      6.17 o 
   2  16   3       29.41       38.74      9.56 o 
   3  16   3       27.72       36.65      9.72 o 
   4  16   3        1.40        0.07      3.11 o 
  -4  17   3        0.65       11.55      4.53 o 
  -3  17   3       10.78       22.84      5.56 o 
  -2  17   3        0.34       -1.98      3.46 o 
  -1  17   3        0.66        1.58      3.74 o 
   0  17   3        0.04        0.54      2.97 o 
   1  17   3        7.92        8.61      5.06 o 
   2  17   3        2.18        8.00      5.22 o 
   3  17   3        0.01        9.12      4.71 o 
  -2  18   3        0.02        0.58      3.83 o 
  -1  18   3        0.03       -4.87      4.08 o 
   0  18   3        0.60       -0.38      3.29 o 
 -11   0   4        6.96        8.58      5.48 o 
 -10   0   4        3.31        8.08      6.07 o 
  -9   0   4       13.20       13.40      5.12 o 
  -8   0   4      414.72      383.22     25.54 o 
  -7   0   4      272.42      289.19     20.24 o 
  -6   0   4      730.13      647.69     77.04 o 
  -5   0   4      371.15      336.86     34.40 o 
  -4   0   4      156.25      150.86     11.09 o 
  -3   0   4      980.50      877.43     24.90 o 
  -2   0   4      142.38       99.68      8.72 o 
  -1   0   4     1408.04     1571.63     33.35 o 
   0   0   4      341.77      533.14     20.89 o 
   1   0   4      211.68      213.20     13.73 o 
   2   0   4      406.04      420.41     20.30 o 
   3   0   4        4.83        8.17      3.42 o 
   4   0   4       68.08       86.33     10.86 o 
   5   0   4        0.11       -5.18      5.34 o 
   6   0   4      149.32      155.66     16.54 o 
   7   0   4      160.15      202.91     20.04 o 
   8   0   4        1.27       -0.16      3.80 o 
   9   0   4        3.77        0.12      4.13 o 
 -11   1   4        0.79        6.36      3.99 o 
 -10   1   4        4.87        6.46      4.42 o 
  -9   1   4       52.66       39.92      6.39 o 
  -8   1   4        5.08       15.64      6.00 o 
  -7   1   4       51.89       67.85     12.31 o 
  -6   1   4       46.92       60.56      7.54 o 
  -5   1   4      218.47      240.92     10.94 o 
  -4   1   4      629.49      599.64     15.65 o 
  -3   1   4     2436.15     2341.54     28.26 o 
  -2   1   4       85.59       78.27      5.00 o 
  -1   1   4      406.41      498.31     10.70 o 
   0   1   4        0.01        0.33      1.83 o 
   1   1   4     1392.84     1436.62     54.12 o 
   2   1   4     1051.16     1098.36     22.90 o 
   3   1   4        7.50        4.81      2.11 o 
   4   1   4      258.47      231.45     12.18 o 
   5   1   4       14.44       11.48      2.64 o 
   6   1   4        0.22        3.34      3.58 o 
   7   1   4       85.65      109.32     10.73 o 
   8   1   4        0.10       -1.67      2.31 o 
   9   1   4       12.64       17.12      5.21 o 
 -11   2   4        2.11        7.49      7.16 o 
 -10   2   4        2.96        3.35      8.32 o 
  -9   2   4        7.36       16.43      4.89 o 
  -8   2   4       23.54       23.24      5.15 o 
  -7   2   4      426.79      421.95     16.89 o 
  -6   2   4       52.95       51.93      4.50 o 
  -5   2   4        0.18        7.71      3.07 o 
  -4   2   4      648.72      669.24     16.40 o 
  -3   2   4     1048.01     1063.40     18.59 o 
  -2   2   4      390.00      426.19      9.71 o 
  -1   2   4     1152.00     1220.03     14.60 o 
   0   2   4      120.89      101.94      4.90 o 
   1   2   4      176.10      180.02      8.72 o 
   2   2   4      395.82      389.93     20.40 o 
   3   2   4      298.86      321.55     13.37 o 
   4   2   4       82.60       82.58      7.36 o 
   5   2   4       49.92       40.02      5.28 o 
   6   2   4       10.13        6.29      2.26 o 
   7   2   4        1.92        1.75      3.39 o 
   8   2   4        8.15        3.36      6.75 o 
   9   2   4       30.62       27.89      6.48 o 
 -11   3   4        1.00        7.83      4.30 o 
 -10   3   4        0.05       -0.81      2.89 o 
  -9   3   4      117.34      120.32     11.22 o 
  -8   3   4      174.57      190.09      9.17 o 
  -7   3   4        8.37       11.06      7.95 o 
  -6   3   4       36.09       33.28      4.38 o 
  -5   3   4       18.17       21.50      3.79 o 
  -4   3   4       41.41       41.95      4.74 o 
  -3   3   4      239.20      239.89      6.08 o 
  -2   3   4      454.64      429.76      7.85 o 
  -1   3   4        2.98        2.45      0.83 o 
   0   3   4       90.47       89.23      4.56 o 
   1   3   4       14.97        9.13      3.30 o 
   2   3   4       16.24       16.21      3.00 o 
   3   3   4        1.10        1.12      2.41 o 
   4   3   4       32.32       27.01      4.23 o 
   5   3   4       92.02       94.05      8.40 o 
   6   3   4        0.00        1.76      2.46 o 
   7   3   4        0.04       -2.26      2.54 o 
   8   3   4        9.62        5.77      4.22 o 
   9   3   4        8.54        8.26      4.14 o 
 -10   4   4       17.51       28.47      6.09 o 
  -9   4   4       53.47       63.81      8.24 o 
  -8   4   4       67.47       77.96      6.23 o 
  -7   4   4        0.27        1.80      3.59 o 
  -6   4   4        9.80        9.92      2.37 o 
  -5   4   4      530.44      534.14     16.14 o 
  -4   4   4       68.52       66.23      5.73 o 
  -3   4   4       21.57       27.65      1.92 o 
  -2   4   4       88.95      109.42      3.84 o 
  -1   4   4       58.34       56.30      3.51 o 
   0   4   4      482.04      469.13     10.12 o 
   1   4   4      135.54      139.12      7.72 o 
   2   4   4      326.00      294.79     12.08 o 
   3   4   4        2.99        0.57      1.81 o 
   4   4   4        0.50       -1.31      1.98 o 
   5   4   4       48.59       52.31      6.62 o 
   6   4   4       38.36       39.64      6.33 o 
   7   4   4        0.27        0.43      5.07 o 
   8   4   4       10.92       16.97      4.65 o 
 -10   5   4       27.40       25.76      5.47 o 
  -9   5   4        4.20       10.40      4.41 o 
  -8   5   4       58.99       58.42      5.46 o 
  -7   5   4       95.58       92.88      6.62 o 
  -6   5   4       24.28       26.45      4.28 o 
  -5   5   4      305.33      284.80     11.86 o 
  -4   5   4      164.54      143.90      8.85 o 
  -3   5   4      445.10      424.89     11.03 o 
  -2   5   4       35.24       31.49      2.03 o 
  -1   5   4      113.65      116.81      5.65 o 
   0   5   4      888.37      935.54     13.98 o 
   1   5   4      260.42      273.36      8.68 o 
   2   5   4       74.75       71.12      5.83 o 
   3   5   4      158.97      174.57     10.05 o 
   4   5   4        4.80       -0.11      2.37 o 
   5   5   4      267.99      291.80     17.94 o 
   6   5   4      209.79      221.38     14.23 o 
   7   5   4        0.17        2.41      3.58 o 
   8   5   4       30.57       21.30      5.54 o 
 -10   6   4       33.19       37.34      6.67 o 
  -9   6   4       30.51       31.11      4.35 o 
  -8   6   4       76.51       86.00      8.51 o 
  -7   6   4       48.37       53.85      5.17 o 
  -6   6   4       89.60       91.12      6.27 o 
  -5   6   4        3.06        5.21      1.37 o 
  -4   6   4        0.02        0.53      1.00 o 
  -3   6   4       36.58       35.01      3.08 o 
  -2   6   4        4.04        1.81      0.91 o 
  -1   6   4      268.72      269.85      8.08 o 
   0   6   4        1.96        2.34      0.87 o 
   1   6   4      100.33       96.70      4.97 o 
   2   6   4       29.15       21.10      3.27 o 
   3   6   4        6.90        5.70      2.29 o 
   4   6   4       10.95       11.95      3.02 o 
   5   6   4       17.96       24.33      4.76 o 
   6   6   4        8.05        4.95      3.00 o 
   7   6   4       67.64       61.28      8.38 o 
   8   6   4       20.93       28.51      6.11 o 
 -10   7   4        0.11       -2.19      4.19 o 
  -9   7   4        1.35        1.36      1.76 o 
  -8   7   4        6.84       13.17      3.03 o 
  -7   7   4       55.89       54.49      5.23 o 
  -6   7   4      124.63      143.85      7.73 o 
  -5   7   4        0.10        1.59      1.18 o 
  -4   7   4        7.82        5.54      6.59 o 
  -3   7   4      167.24      174.44      5.67 o 
  -2   7   4      156.89      155.18      8.47 o 
  -1   7   4      112.65      137.48      8.32 o 
   0   7   4        6.63        7.16      0.84 o 
   1   7   4      454.69      499.72     14.22 o 
   2   7   4        9.75        6.67      1.51 o 
   3   7   4       64.66       68.35      6.26 o 
   4   7   4      229.59      215.54     12.36 o 
   5   7   4       29.93       29.50      5.36 o 
   6   7   4        0.00       -4.04      3.01 o 
   7   7   4       27.58       35.16      6.52 o 
   8   7   4        0.19        2.61      2.51 o 
 -10   8   4        0.00        5.08      5.88 o 
  -9   8   4       17.58       13.33      3.47 o 
  -8   8   4       75.67       70.18      6.33 o 
  -7   8   4       21.42       19.22      4.31 o 
  -6   8   4      270.24      266.28     10.60 o 
  -5   8   4      125.97      124.12      7.70 o 
  -4   8   4       16.34       18.16      2.15 o 
  -3   8   4       11.06        8.53      2.59 o 
  -2   8   4      223.58      248.26     11.05 o 
  -1   8   4      371.19      380.18     14.28 o 
   0   8   4      339.04      361.92      6.84 o 
   1   8   4      342.57      329.20      9.63 o 
   2   8   4      382.67      398.84     14.21 o 
   3   8   4        9.37        3.63      3.63 o 
   4   8   4        0.01       -2.86      2.31 o 
   5   8   4       24.76       28.92      5.26 o 
   6   8   4       14.38       13.95      3.79 o 
   7   8   4        1.02        0.39      2.65 o 
   8   8   4        0.13        4.28      3.47 o 
  -9   9   4        2.21        3.08      2.99 o 
  -8   9   4        3.10        3.91      2.83 o 
  -7   9   4      103.38      118.28      7.70 o 
  -6   9   4      114.66      115.58      7.07 o 
  -5   9   4      169.04      176.92      8.01 o 
  -4   9   4      143.09      132.04      7.41 o 
  -3   9   4       12.84       24.41      7.03 o 
  -2   9   4       12.10        8.73      2.45 o 
  -1   9   4       13.25       11.00      3.59 o 
   0   9   4        1.40        3.04      1.19 o 
   1   9   4      137.31      140.06      5.29 o 
   2   9   4        3.71        2.48      1.41 o 
   3   9   4       28.50       28.18      4.21 o 
   4   9   4        0.01        0.21      1.87 o 
   5   9   4       12.62        9.87      3.22 o 
   6   9   4        4.19        2.14      5.28 o 
   7   9   4        0.22       -1.43      6.05 o 
  -9  10   4       16.05       30.02      6.33 o 
  -8  10   4        6.93        8.19      3.84 o 
  -7  10   4        8.98        9.39      3.85 o 
  -6  10   4        4.77        4.55      3.11 o 
  -5  10   4       75.86       73.12      5.78 o 
  -4  10   4        2.72       -1.24      7.44 o 
  -3  10   4       96.09       89.94      7.49 o 
  -2  10   4       48.91       54.06      7.74 o 
  -1  10   4        4.46        3.46      3.19 o 
   0  10   4        6.86       10.16      2.87 o 
   1  10   4        3.86        1.02      2.12 o 
   2  10   4      126.07      137.51      7.28 o 
   3  10   4        0.00        0.38      1.93 o 
   4  10   4      127.92      123.19      9.75 o 
   5  10   4        0.63        3.06      2.19 o 
   6  10   4        1.17       -2.64      2.82 o 
   7  10   4        1.15       -0.71      2.62 o 
  -9  11   4        5.69       11.28      8.50 o 
  -8  11   4        8.89        9.38      4.05 o 
  -7  11   4        1.55        0.21      7.54 o 
  -6  11   4       20.14       27.87      5.63 o 
  -5  11   4       23.78       14.73      6.49 o 
  -4  11   4      147.70      123.73     10.61 o 
  -3  11   4      370.00      415.84     15.81 o 
  -2  11   4        1.56        6.43      2.67 o 
  -1  11   4      306.68      335.46     17.45 o 
   0  11   4      170.63      186.72     11.66 o 
   1  11   4       22.57       15.69      2.83 o 
   2  11   4        6.30        2.11      1.63 o 
   3  11   4       14.38       21.17      3.06 o 
   4  11   4        9.47        8.84      3.02 o 
   5  11   4       28.75       44.56      6.55 o 
   6  11   4        1.19       -1.04      3.02 o 
  -8  12   4        1.29        0.04      3.70 o 
  -7  12   4        6.62        5.33      3.85 o 
  -6  12   4        8.86       13.89      4.51 o 
  -5  12   4        3.07        6.04      5.16 o 
  -4  12   4      135.45      142.11      9.53 o 
  -3  12   4       16.59       24.95      4.60 o 
  -2  12   4      297.49      329.58     14.82 o 
  -1  12   4      218.87      228.79     12.67 o 
   0  12   4       28.58       20.79      3.71 o 
   1  12   4        2.13        5.92      2.73 o 
   2  12   4        1.11       -3.39      2.69 o 
   3  12   4        9.52        7.10      3.36 o 
   4  12   4        3.30        1.77      3.83 o 
   5  12   4        2.21       -0.13      4.23 o 
   6  12   4        1.14       -7.69      5.64 o 
  -7  13   4       23.19       21.19      5.56 o 
  -6  13   4        3.54        6.55      3.35 o 
  -5  13   4        9.75       16.73      6.56 o 
  -4  13   4        5.47        6.03      2.33 o 
  -3  13   4      119.21      126.54     17.81 o 
  -2  13   4       47.32       48.45      6.15 o 
  -1  13   4       14.49       11.33      3.23 o 
   0  13   4       22.61       19.06      4.78 o 
   1  13   4       16.38        8.41      5.77 o 
   2  13   4       18.40       11.96      3.21 o 
   3  13   4       10.56       11.06      3.61 o 
   4  13   4        4.20        2.39      4.89 o 
   5  13   4       12.38       16.06      6.30 o 
  -7  14   4        0.15       -4.40      3.16 o 
  -6  14   4       17.31       25.54      6.18 o 
  -5  14   4       27.33       35.43      6.78 o 
  -4  14   4        0.13       -2.23      4.49 o 
  -3  14   4       23.17       26.80      8.88 o 
  -2  14   4      130.81      141.61     10.80 o 
  -1  14   4       21.13       26.06      5.11 o 
   0  14   4       48.47       46.09      9.36 o 
   1  14   4       30.15       23.14      8.70 o 
   2  14   4       17.41       21.12      4.83 o 
   3  14   4       18.75       18.31      3.73 o 
   4  14   4        2.99        3.86      3.14 o 
   5  14   4        0.04       -5.28      5.28 o 
  -6  15   4        4.72        4.05      4.52 o 
  -5  15   4        0.05        7.45      4.59 o 
  -4  15   4        9.61       11.09      5.35 o 
  -3  15   4        4.00        4.02      2.57 o 
  -2  15   4        0.04        2.65      4.10 o 
  -1  15   4       58.74       66.18      7.60 o 
   0  15   4       65.77       75.54      9.32 o 
   1  15   4        7.02        9.90      5.16 o 
   2  15   4        4.17        2.06      2.56 o 
   3  15   4       15.47       15.65      3.53 o 
   4  15   4        0.48        0.76      2.93 o 
  -5  16   4       31.62       49.54      8.09 o 
  -4  16   4        1.76        4.53      5.07 o 
  -3  16   4        0.02        0.41      1.87 o 
  -2  16   4        7.85        4.17      4.10 o 
  -1  16   4        4.33        6.63      3.82 o 
   0  16   4        4.56        6.19      3.16 o 
   1  16   4        4.12        6.47      3.16 o 
   2  16   4        1.44       -3.24      4.57 o 
   3  16   4        0.13       -0.18      3.91 o 
  -3  17   4        3.40        4.43      4.53 o 
  -2  17   4        1.25        0.22      5.18 o 
  -1  17   4        6.04        8.37      5.56 o 
   0  17   4       21.03       26.84      8.49 o 
   1  17   4       22.81       34.59     10.12 o 
 -11   1   5        0.77       10.35      4.82 o 
 -10   1   5        4.23        2.12      2.85 o 
  -9   1   5       12.21       22.78      5.20 o 
  -8   1   5        1.27        5.82      3.42 o 
  -7   1   5       99.29       95.36      7.36 o 
  -6   1   5       70.46       73.79     10.53 o 
  -5   1   5        0.00       -0.14      4.45 o 
  -4   1   5      154.52      160.29     12.19 o 
  -3   1   5        5.15        5.75      1.61 o 
  -2   1   5     1037.67     1143.85     22.26 o 
  -1   1   5      704.27      691.93     17.82 o 
   0   1   5       11.32       24.06      3.50 o 
   1   1   5       59.17       57.22      5.66 o 
   2   1   5       11.62        8.45      2.55 o 
   3   1   5       61.34       66.57      6.59 o 
   4   1   5      158.56      155.54     10.73 o 
   5   1   5        0.73        0.12      4.53 o 
   6   1   5        2.38        3.31      4.73 o 
   7   1   5       13.15       24.58      5.90 o 
   8   1   5        6.21        3.81      3.54 o 
 -11   2   5        1.02       -3.83      3.91 o 
 -10   2   5       17.90       27.34      6.18 o 
  -9   2   5        0.05        8.15      3.97 o 
  -8   2   5       80.62       85.49      8.82 o 
  -7   2   5       86.29       95.57     12.83 o 
  -6   2   5       30.91       34.63      4.29 o 
  -5   2   5       32.40       30.13      4.24 o 
  -4   2   5      434.49      463.06     14.39 o 
  -3   2   5        7.71        7.18      2.47 o 
  -2   2   5      242.53      249.70     10.38 o 
  -1   2   5     2010.81     2205.01     40.74 o 
   0   2   5      544.71      617.46     24.03 o 
   1   2   5      747.43      786.74     21.52 o 
   2   2   5       17.90        9.22      2.68 o 
   3   2   5      175.52      185.62     10.90 o 
   4   2   5       43.09       66.11      6.90 o 
   5   2   5       80.81       84.01      8.33 o 
   6   2   5      145.03      148.99     12.05 o 
   7   2   5      117.66      122.74     11.66 o 
   8   2   5        0.03        0.31      2.30 o 
 -10   3   5        0.20        8.50      4.21 o 
  -9   3   5       96.26      106.27     10.42 o 
  -8   3   5        2.84        0.03      5.15 o 
  -7   3   5      269.29      241.64     13.10 o 
  -6   3   5       33.53       44.72      5.78 o 
  -5   3   5        2.12        1.29      4.01 o 
  -4   3   5      312.86      335.75     12.17 o 
  -3   3   5      878.24      883.81     17.10 o 
  -2   3   5       29.09       14.30      4.38 o 
  -1   3   5      313.10      348.36     10.65 o 
   0   3   5       79.29      114.39      7.53 o 
   1   3   5      335.04      377.21     16.51 o 
   2   3   5       49.58       55.09      5.80 o 
   3   3   5        5.52        7.34      2.24 o 
   4   3   5        0.42        0.90      2.76 o 
   5   3   5        1.47       -0.28      2.20 o 
   6   3   5        6.35        5.24      6.88 o 
   7   3   5        9.05       20.56      5.35 o 
   8   3   5        0.92        2.93      4.44 o 
 -10   4   5       23.23       35.61      6.99 o 
  -9   4   5        8.76       10.39      4.49 o 
  -8   4   5       16.21       14.09      2.73 o 
  -7   4   5      118.46      130.13     11.12 o 
  -6   4   5      313.23      302.49     15.77 o 
  -5   4   5        1.14        5.46      7.24 o 
  -4   4   5      155.84      146.90      7.00 o 
  -3   4   5       12.73       15.04      2.03 o 
  -2   4   5      336.66      363.97      9.52 o 
  -1   4   5      227.40      231.29      7.76 o 
   0   4   5        7.70        7.31      2.18 o 
   1   4   5       37.94       42.22      4.94 o 
   2   4   5       52.70       47.24      5.92 o 
   3   4   5        6.21        8.53      2.97 o 
   4   4   5       55.78       41.39      9.08 o 
   5   4   5       54.51       56.14      6.98 o 
   6   4   5        0.50        1.83      3.03 o 
   7   4   5       14.32       16.88      4.80 o 
   8   4   5        8.17        5.23     10.89 o 
 -10   5   5        0.56        2.52      2.91 o 
  -9   5   5       18.08       25.91      5.75 o 
  -8   5   5       11.62        4.65      2.34 o 
  -7   5   5        7.47        6.94      2.75 o 
  -6   5   5      165.12      163.32     10.03 o 
  -5   5   5      227.59      214.95     10.56 o 
  -4   5   5       14.04       19.34      3.43 o 
  -3   5   5      619.72      709.91     10.68 o 
  -2   5   5       11.16        7.37      1.82 o 
  -1   5   5      565.73      633.44     19.99 o 
   0   5   5       28.48       27.35      3.83 o 
   1   5   5        4.59        2.08      1.85 o 
   2   5   5      111.58      126.58      8.62 o 
   3   5   5       30.95       35.94      5.25 o 
   4   5   5      175.80      178.11     11.57 o 
   5   5   5       82.59       83.64      8.67 o 
   6   5   5        4.35        3.06      2.57 o 
   7   5   5        3.09        3.16      2.41 o 
   8   5   5        0.26       -0.70      5.63 o 
 -10   6   5        0.00       -2.27      4.80 o 
  -9   6   5        2.18        7.93      3.80 o 
  -8   6   5       13.11       14.45      3.07 o 
  -7   6   5       31.63       34.71      7.08 o 
  -6   6   5        0.10        1.63      2.04 o 
  -5   6   5       14.47       13.23      5.52 o 
  -4   6   5      135.82      153.35      7.72 o 
  -3   6   5       73.73       66.31      3.21 o 
  -2   6   5      112.52      131.33      5.15 o 
  -1   6   5      595.49      589.09     32.56 o 
   0   6   5        4.07        1.83      1.73 o 
   1   6   5        0.36        1.17      1.58 o 
   2   6   5       67.92       61.79      6.12 o 
   3   6   5      498.05      526.62     20.51 o 
   4   6   5      218.13      238.26     13.85 o 
   5   6   5       48.80       54.37      7.26 o 
   6   6   5        1.15        1.68      2.37 o 
   7   6   5        4.87        3.54      3.15 o 
 -10   7   5        0.50        6.23      3.47 o 
  -9   7   5        5.78        8.91      5.80 o 
  -8   7   5        7.77        3.25      1.96 o 
  -7   7   5       19.66       24.81      3.92 o 
  -6   7   5       70.73       84.39     12.69 o 
  -5   7   5       94.11       91.40      6.43 o 
  -4   7   5      157.67      149.91      6.97 o 
  -3   7   5       14.75       12.64      1.59 o 
  -2   7   5       77.00       76.73      4.86 o 
  -1   7   5        0.21        1.28      2.08 o 
   0   7   5       46.85       43.90      3.38 o 
   1   7   5      129.99      144.34      8.64 o 
   2   7   5      270.60      271.06     12.76 o 
   3   7   5      102.71      119.53     11.26 o 
   4   7   5       26.78       16.32      3.72 o 
   5   7   5       72.22       81.79      8.69 o 
   6   7   5        9.85        3.44      2.74 o 
   7   7   5        6.85        2.52      2.24 o 
  -9   8   5        9.01       11.41      4.38 o 
  -8   8   5        0.43       -1.63      2.54 o 
  -7   8   5        2.14        4.21      2.17 o 
  -6   8   5       22.87       21.89      3.91 o 
  -5   8   5       36.99       43.74      5.56 o 
  -4   8   5      192.24      214.29     18.36 o 
  -3   8   5       12.12       10.41      3.91 o 
  -2   8   5        4.00        2.04      0.45 o 
  -1   8   5        9.71        9.93      1.92 o 
   0   8   5       79.11       73.64      3.35 o 
   1   8   5        2.14       -0.37      3.06 o 
   2   8   5       34.76       42.49      5.15 o 
   3   8   5       46.12       52.50      6.01 o 
   4   8   5       49.83       56.36      6.69 o 
   5   8   5       54.52       51.27      6.97 o 
   6   8   5        8.58        7.41      3.44 o 
   7   8   5        1.40        0.43      2.23 o 
  -9   9   5        0.41        3.31      3.05 o 
  -8   9   5        0.18        0.35      2.44 o 
  -7   9   5       36.10       33.37      5.92 o 
  -6   9   5       23.85       28.21      8.56 o 
  -5   9   5      184.69      183.91     17.78 o 
  -4   9   5       62.80       80.92     11.72 o 
  -3   9   5       17.97       17.07      6.46 o 
  -2   9   5        0.48       -3.26      4.31 o 
  -1   9   5       65.94       43.41      6.36 o 
   0   9   5        0.20       -0.09      1.76 o 
   1   9   5       97.55      108.02      7.17 o 
   2   9   5       15.94        8.64      2.44 o 
   3   9   5       15.15       12.20      3.11 o 
   4   9   5        1.59       -0.22      2.21 o 
   5   9   5        0.47        0.83      2.20 o 
   6   9   5        3.56       -0.12      2.66 o 
   7   9   5        0.00       -3.99      3.22 o 
  -9  10   5        0.27        3.10      3.31 o 
  -8  10   5        0.63        2.12      2.43 o 
  -7  10   5        0.85        6.71      3.87 o 
  -6  10   5        4.97        3.85      4.56 o 
  -5  10   5        0.11       -3.07      4.34 o 
  -4  10   5       31.04       13.75      5.02 o 
  -3  10   5       61.70       55.56      5.64 o 
  -2  10   5       29.32       22.33      3.61 o 
  -1  10   5       47.83       39.11      4.86 o 
   0  10   5      245.82      245.64     19.49 o 
   1  10   5       55.89       63.95      4.76 o 
   2  10   5       75.10       78.64      6.77 o 
   3  10   5       14.13       24.18      4.31 o 
   4  10   5        1.56       -2.36      3.06 o 
   5  10   5        1.16       -0.81      2.35 o 
   6  10   5        0.19       -1.17      2.71 o 
  -8  11   5        4.32        4.39      3.00 o 
  -7  11   5        4.69       10.49      4.45 o 
  -6  11   5       26.38       22.60      7.30 o 
  -5  11   5        0.62       -1.80      3.40 o 
  -4  11   5       45.29       37.69      4.69 o 
  -3  11   5       14.52        8.83      1.88 o 
  -2  11   5      212.38      225.10     12.41 o 
  -1  11   5      142.12      113.90      9.22 o 
   0  11   5       41.23       38.13      5.81 o 
   1  11   5       95.54      102.10      9.54 o 
   2  11   5        2.58       -0.44      4.16 o 
   3  11   5       10.16       15.23      5.85 o 
   4  11   5        7.03        5.74      5.13 o 
   5  11   5        3.23        4.96      4.80 o 
   6  11   5        6.69        1.44      3.04 o 
  -8  12   5       15.30       16.94      6.45 o 
  -7  12   5        1.24        8.28      3.87 o 
  -6  12   5       17.49       31.99      6.57 o 
  -5  12   5       51.96       63.11     11.55 o 
  -4  12   5        7.32        7.95      2.34 o 
  -3  12   5       18.27       20.04      3.84 o 
  -2  12   5      124.28      122.46      9.58 o 
  -1  12   5        0.44       -4.83      3.81 o 
   0  12   5       29.58       28.94      4.92 o 
   1  12   5       33.64       25.74      4.57 o 
   2  12   5        5.98        6.46      2.95 o 
   3  12   5        0.08        5.87      3.27 o 
   4  12   5        3.84        7.28      5.30 o 
   5  12   5        9.18       10.96      5.71 o 
  -7  13   5        0.20        2.48      2.94 o 
  -6  13   5        0.81        1.12      2.92 o 
  -5  13   5       27.60       27.54      8.20 o 
  -4  13   5        7.99        2.56      3.65 o 
  -3  13   5        0.00        4.17      8.00 o 
  -2  13   5        3.85        6.92      2.58 o 
  -1  13   5        4.52        1.47      2.65 o 
   0  13   5       14.43        7.59      5.47 o 
   1  13   5        2.07       -0.40      2.96 o 
   2  13   5        6.06        3.88      3.74 o 
   3  13   5        2.83        2.79      3.49 o 
   4  13   5        2.22        7.07      4.53 o 
   5  13   5        3.72        2.42      4.07 o 
  -6  14   5        1.93        3.90      4.38 o 
  -5  14   5        1.81       -1.67      4.43 o 
  -4  14   5       25.44       19.06      7.19 o 
  -3  14   5        2.74        5.48      2.37 o 
  -2  14   5        6.52        3.14      3.87 o 
  -1  14   5       36.12       37.74      5.93 o 
   0  14   5       58.69       62.24      7.75 o 
   1  14   5        0.25       -4.51      3.37 o 
   2  14   5        2.87        5.92      2.89 o 
   3  14   5        8.62        5.93      3.98 o 
   4  14   5        4.56        7.93      5.60 o 
  -6  15   5        0.00        6.11      4.13 o 
  -5  15   5       15.92       19.52      8.08 o 
  -4  15   5        6.86        0.31      3.24 o 
  -3  15   5       26.86       32.23      5.52 o 
  -2  15   5        1.37        3.03      6.92 o 
  -1  15   5        0.34        0.34      2.33 o 
   0  15   5       41.36       54.10      7.70 o 
   1  15   5       26.92       25.69      5.57 o 
   2  15   5        6.57        8.89      3.52 o 
   3  15   5       16.87       16.09      5.13 o 
  -4  16   5        9.16        3.37      3.98 o 
  -3  16   5       23.79       16.78      6.42 o 
  -2  16   5        2.97        6.89      4.53 o 
  -1  16   5        3.35        4.96      2.97 o 
   0  16   5        3.77        2.76      2.58 o 
   1  16   5        0.45       -1.97      4.25 o 
   2  16   5        8.50        5.44      2.98 o 
  -2  17   5        0.00       -2.86      2.74 o 
  -1  17   5        2.17        6.38      3.57 o 
 -10   0   6        9.38       12.33      6.73 o 
  -9   0   6       98.79       99.17     14.05 o 
  -8   0   6      200.75      187.69     18.03 o 
  -7   0   6       78.25       77.56     11.76 o 
  -6   0   6      110.01      145.85     13.98 o 
  -5   0   6      150.17      155.12     13.15 o 
  -4   0   6       79.61       92.02      9.99 o 
  -3   0   6       31.09       21.20      5.61 o 
  -2   0   6      244.14      205.85     15.60 o 
  -1   0   6      274.88      342.88     19.89 o 
   0   0   6      382.35      422.62     23.06 o 
   1   0   6      328.83      359.53     21.87 o 
   2   0   6       78.68       81.93     11.21 o 
   3   0   6       13.39       17.80      5.49 o 
   4   0   6       23.24       31.23      7.92 o 
   5   0   6        0.27       -1.61      3.70 o 
   6   0   6        1.00        1.10      3.55 o 
   7   0   6       20.72       24.37      8.92 o 
 -10   1   6       13.36        4.83      4.89 o 
  -9   1   6        0.11        5.58      4.02 o 
  -8   1   6        1.98       11.47      6.86 o 
  -7   1   6       22.41       32.31      5.90 o 
  -6   1   6       63.39       71.09      7.09 o 
  -5   1   6       10.14        5.01      6.79 o 
  -4   1   6        0.00        6.13      2.82 o 
  -3   1   6       38.85       30.10      4.14 o 
  -2   1   6       67.82       70.59      6.23 o 
  -1   1   6      103.55      101.91      7.82 o 
   0   1   6      273.62      267.60     17.35 o 
   1   1   6      113.29      119.39      9.06 o 
   2   1   6      442.42      504.46     18.76 o 
   3   1   6       29.25       33.65      5.03 o 
   4   1   6        0.27        2.56      2.56 o 
   5   1   6       18.99       17.08      4.32 o 
   6   1   6       12.47       14.04      4.56 o 
   7   1   6       30.81       30.19      6.34 o 
 -10   2   6        2.25        1.65      3.29 o 
  -9   2   6        2.96        0.83      4.83 o 
  -8   2   6       50.62       58.81      7.45 o 
  -7   2   6       14.83       20.96      3.01 o 
  -6   2   6       47.70       51.70      6.12 o 
  -5   2   6        1.72       -3.53      6.83 o 
  -4   2   6      159.51      182.24      9.74 o 
  -3   2   6       88.98       84.94      6.91 o 
  -2   2   6       23.03       21.68      3.60 o 
  -1   2   6       10.38        7.29      2.58 o 
   0   2   6       19.65       50.06      5.74 o 
   1   2   6       70.96       90.76      7.78 o 
   2   2   6       21.07       21.03      4.32 o 
   3   2   6       16.52       16.45      3.83 o 
   4   2   6        8.68       10.58      3.41 o 
   5   2   6       35.70       34.30      5.71 o 
   6   2   6       40.90       53.94      7.82 o 
   7   2   6        3.11       10.49      5.05 o 
 -10   3   6        4.97        8.11      3.95 o 
  -9   3   6       27.91       35.18      6.46 o 
  -8   3   6       43.99       53.08      7.04 o 
  -7   3   6       48.54       50.60      5.31 o 
  -6   3   6       30.71       30.87      8.61 o 
  -5   3   6        0.09        2.08      1.16 o 
  -4   3   6        0.36        1.03      1.94 o 
  -3   3   6      515.43      599.39     17.64 o 
  -2   3   6      123.43      124.43      8.23 o 
  -1   3   6        7.55        3.23      2.19 o 
   0   3   6      102.41       93.90      7.92 o 
   1   3   6      144.21      147.28     10.06 o 
   2   3   6        0.33        0.80      2.94 o 
   3   3   6        2.26       -0.39      1.93 o 
   4   3   6        9.74        7.41      2.84 o 
   5   3   6        4.73        4.04      2.80 o 
   6   3   6       37.19       42.53      7.23 o 
   7   3   6       21.39       29.03      6.40 o 
 -10   4   6        9.57       15.63      5.25 o 
  -9   4   6       11.72       15.83      4.10 o 
  -8   4   6       22.64       20.70      4.63 o 
  -7   4   6       63.39       59.86      5.29 o 
  -6   4   6       32.44       43.50     15.92 o 
  -5   4   6       26.51       16.67     14.04 o 
  -4   4   6      190.92      191.05      6.76 o 
  -3   4   6      494.57      512.70     15.77 o 
  -2   4   6      301.37      297.44     12.20 o 
  -1   4   6       11.14        7.59      2.81 o 
   0   4   6       25.18       24.11      4.11 o 
   1   4   6       45.48       44.71      5.67 o 
   2   4   6       26.69       30.19      4.72 o 
   3   4   6       61.80       63.76      7.23 o 
   4   4   6       21.54       25.00      4.97 o 
   5   4   6       89.97       88.52      9.50 o 
   6   4   6        4.32        9.91      4.41 o 
   7   4   6        0.59        2.39      3.31 o 
 -10   5   6       18.70       22.30      9.12 o 
  -9   5   6        5.27        9.01      6.42 o 
  -8   5   6       14.56       14.91     11.50 o 
  -7   5   6        8.54       13.24      3.10 o 
  -6   5   6        3.73        8.26      4.69 o 
  -5   5   6        3.03        6.53     14.15 o 
  -4   5   6       64.94       58.66      3.76 o 
  -3   5   6        6.37        8.07      2.62 o 
  -2   5   6        1.33       -0.27      1.70 o 
  -1   5   6      106.50       98.20     12.13 o 
   0   5   6        3.41        2.66      1.70 o 
   1   5   6        5.94        4.43      1.62 o 
   2   5   6       19.05       12.94      3.42 o 
   3   5   6      178.95      207.06     12.67 o 
   4   5   6      141.42      153.12     11.70 o 
   5   5   6       60.58       69.13      8.53 o 
   6   5   6      103.61      101.17     10.84 o 
   7   5   6        1.28        1.71      2.55 o 
 -10   6   6        5.08       10.50      4.60 o 
  -9   6   6        0.29        0.11      5.33 o 
  -8   6   6        2.47       -1.60      2.03 o 
  -7   6   6       14.51       14.17      4.84 o 
  -6   6   6       65.49       59.23      6.48 o 
  -5   6   6      256.83      242.80     11.03 o 
  -4   6   6        3.91        3.91      1.32 o 
  -3   6   6       33.07       28.69      3.69 o 
  -2   6   6        0.00       -1.66      1.67 o 
  -1   6   6       23.89       26.94      7.50 o 
   0   6   6       10.76        9.53      2.67 o 
   1   6   6        5.67        5.01      2.03 o 
   2   6   6       49.72       63.31      6.79 o 
   3   6   6       52.56       56.39      6.91 o 
   4   6   6       22.91       24.43      5.45 o 
   5   6   6       61.84       64.14      8.38 o 
   6   6   6        1.64        1.90      3.33 o 
   7   6   6        2.31        0.18      2.79 o 
  -9   7   6       10.09       12.63      6.92 o 
  -8   7   6        7.35       10.42      2.81 o 
  -7   7   6        3.67        1.27      2.72 o 
  -6   7   6        0.55        2.24      2.23 o 
  -5   7   6        2.71        2.44      6.11 o 
  -4   7   6       12.64       18.94      3.35 o 
  -3   7   6        9.79        6.37      1.77 o 
  -2   7   6       30.71       25.37      2.37 o 
  -1   7   6        0.11        0.96      1.39 o 
   0   7   6      127.92      137.21     15.30 o 
   1   7   6      342.98      340.46     14.65 o 
   2   7   6       16.41       16.64      3.61 o 
   3   7   6       68.90       52.98      6.68 o 
   4   7   6       92.26       69.85      7.88 o 
   5   7   6       51.70       51.67      7.35 o 
   6   7   6       18.45       21.50      5.32 o 
  -9   8   6        0.00       -0.52      5.21 o 
  -8   8   6       25.38       27.28     11.23 o 
  -7   8   6        5.11        8.28      3.59 o 
  -6   8   6       67.56       57.84     11.12 o 
  -5   8   6        1.06       -4.33      6.56 o 
  -4   8   6       48.83       62.21     11.11 o 
  -3   8   6       28.66       29.14      3.08 o 
  -2   8   6        0.90        0.55      7.12 o 
  -1   8   6      102.33      100.23     13.31 o 
   0   8   6      213.80      219.26      9.37 o 
   1   8   6      214.94      226.21     11.75 o 
   2   8   6      251.81      265.82     13.63 o 
   3   8   6        1.82        2.48      2.21 o 
   4   8   6       25.38       18.20      4.33 o 
   5   8   6       11.71       14.07      4.24 o 
   6   8   6        9.49        6.17      3.54 o 
  -9   9   6        0.17       -0.83      4.91 o 
  -8   9   6        5.92       11.30      3.64 o 
  -7   9   6       30.79       37.11      6.33 o 
  -6   9   6       27.65       25.47      7.55 o 
  -5   9   6        8.42        4.09      3.41 o 
  -4   9   6       60.39       66.55     11.18 o 
  -3   9   6       20.71       18.78      7.20 o 
  -2   9   6        2.23       -3.48      5.36 o 
  -1   9   6        0.53       -0.63      1.01 o 
   0   9   6        1.01        0.71      1.48 o 
   1   9   6       65.83       75.79      6.68 o 
   2   9   6        0.03        1.68      2.13 o 
   3   9   6       28.06       34.13      5.25 o 
   4   9   6        0.03       -1.68      2.13 o 
   5   9   6        5.93        4.00      2.40 o 
   6   9   6        0.05        0.95      2.59 o 
  -8  10   6        8.00        7.47      3.38 o 
  -7  10   6       12.01       19.83      5.38 o 
  -6  10   6        0.45        1.48      4.59 o 
  -5  10   6       20.59       22.43      7.00 o 
  -4  10   6       17.30       27.91      8.81 o 
  -3  10   6        0.67       -2.20      3.67 o 
  -2  10   6       82.04       67.04     11.62 o 
  -1  10   6      100.04       98.78     13.42 o 
   0  10   6       11.80        7.18      3.05 o 
   1  10   6       67.34       68.09      8.25 o 
   2  10   6       27.46       19.45      7.18 o 
   3  10   6       13.53       14.32      6.38 o 
   4  10   6        0.11       -3.84      4.13 o 
   5  10   6        1.38       -2.28      3.73 o 
  -8  11   6        4.53        5.94      5.51 o 
  -7  11   6        6.74       12.45      4.33 o 
  -6  11   6        6.51       14.74      7.35 o 
  -5  11   6       11.23        2.84      3.57 o 
  -4  11   6      100.09      106.75     15.21 o 
  -3  11   6       89.36       88.86     12.86 o 
  -2  11   6       58.27       55.44     10.14 o 
  -1  11   6       75.39       80.62     12.77 o 
   0  11   6       57.13       41.65      9.29 o 
   1  11   6        0.87       -1.04      5.38 o 
   2  11   6       73.43       77.67     13.63 o 
   3  11   6       14.90       20.35      6.76 o 
   4  11   6       20.52       24.25      7.61 o 
   5  11   6        6.08        7.64      4.58 o 
  -7  12   6        0.17        9.43      4.45 o 
  -6  12   6        3.82        2.04      4.11 o 
  -5  12   6        0.25        3.80      5.47 o 
  -4  12   6       57.03       65.41     12.60 o 
  -3  12   6        4.26        6.66      5.46 o 
  -2  12   6       56.18       44.20      9.82 o 
  -1  12   6      122.62       94.86     14.31 o 
   0  12   6       38.30       31.40      8.30 o 
   1  12   6       16.07       19.82      6.93 o 
   2  12   6       11.37       15.17      4.65 o 
   3  12   6       21.60       17.55      7.65 o 
   4  12   6        5.46        5.91      5.38 o 
  -7  13   6        0.05        7.80      4.54 o 
  -6  13   6        2.06        3.61      5.00 o 
  -5  13   6       18.97       20.70      7.90 o 
  -4  13   6        6.65        4.98      4.81 o 
  -3  13   6       20.14       23.11      7.42 o 
  -2  13   6        2.81        1.82      3.88 o 
  -1  13   6        3.00       -3.90      4.52 o 
   0  13   6        3.59        4.26      3.10 o 
   1  13   6        3.39        1.38      2.82 o 
   2  13   6        0.55        2.66      5.04 o 
   3  13   6        2.34        7.92      6.13 o 
   4  13   6        6.23        7.51      5.15 o 
  -6  14   6        0.01        2.63      3.58 o 
  -5  14   6       22.84       27.35      8.24 o 
  -4  14   6       26.72       15.75      6.15 o 
  -3  14   6        6.35       16.78      6.96 o 
  -2  14   6       14.47       11.78      6.60 o 
  -1  14   6        0.20       -2.99      4.01 o 
   0  14   6        4.38        5.49      3.93 o 
   1  14   6        0.00       -1.05      3.46 o 
   2  14   6       14.37       16.87      7.30 o 
   3  14   6        3.86        7.13      3.78 o 
  -5  15   6        4.25        6.33      5.38 o 
  -4  15   6        0.19       -1.86      4.04 o 
  -3  15   6        1.08       12.09      6.69 o 
  -2  15   6        6.15       12.73      6.50 o 
  -1  15   6        0.02        0.94      4.03 o 
   0  15   6        5.22        5.48      3.91 o 
   1  15   6       12.76       11.84      6.43 o 
   2  15   6        0.10       -3.51      4.03 o 
  -3  16   6        1.13       -2.30      3.71 o 
  -2  16   6       10.09       11.51      6.49 o 
  -1  16   6        2.08        5.26      5.27 o 
   0  16   6        1.67       -8.44      5.63 o 
 -10   1   7       14.05        9.72     10.02 o 
  -9   1   7        0.30        4.17      4.61 o 
  -8   1   7       10.15       16.07      4.97 o 
  -7   1   7       13.39       16.39      6.26 o 
  -6   1   7        2.13        0.58      4.24 o 
  -5   1   7        1.13        0.81     10.70 o 
  -4   1   7       44.26       45.19      5.69 o 
  -3   1   7        2.72       -1.08      2.69 o 
  -2   1   7      373.60      393.01     15.82 o 
  -1   1   7       40.93       35.46      5.42 o 
   0   1   7        0.36        1.21      1.88 o 
   1   1   7       30.45       33.06      5.23 o 
   2   1   7        0.76        2.88      1.99 o 
   3   1   7        2.21        2.76      2.46 o 
   4   1   7       37.02       36.27      6.14 o 
   5   1   7        0.03       -0.52      4.36 o 
   6   1   7        5.21        4.94      7.12 o 
 -10   2   7        4.18        8.10      4.21 o 
  -9   2   7        0.57        1.09      2.74 o 
  -8   2   7       71.88       80.94      8.80 o 
  -7   2   7        8.46        8.36      3.33 o 
  -6   2   7      137.80      137.05      9.95 o 
  -5   2   7       18.63       18.07      8.50 o 
  -4   2   7        0.50        4.20      2.31 o 
  -3   2   7       24.85       15.45      3.33 o 
  -2   2   7      352.06      397.12     15.85 o 
  -1   2   7      115.87      121.26      9.24 o 
   0   2   7       27.72       25.98      4.80 o 
   1   2   7        0.04        0.54      2.15 o 
   2   2   7       26.28       28.46      4.88 o 
   3   2   7        0.78       -2.81      4.20 o 
   4   2   7       31.23       42.39      6.72 o 
   5   2   7       23.34       14.70      8.37 o 
   6   2   7       25.61       34.01      6.52 o 
 -10   3   7        0.00       -4.30      2.95 o 
  -9   3   7       11.38        9.65      4.38 o 
  -8   3   7       49.85       47.00     10.38 o 
  -7   3   7       66.44       73.71      7.92 o 
  -6   3   7      317.45      310.03     14.72 o 
  -5   3   7        4.73        3.27      9.73 o 
  -4   3   7        3.15        5.39      3.08 o 
  -3   3   7       13.46       10.35      2.82 o 
  -2   3   7        0.10        3.49      2.11 o 
  -1   3   7       19.88        6.41      2.72 o 
   0   3   7       71.93       80.67      7.93 o 
   1   3   7        1.74        1.14      2.22 o 
   2   3   7       29.71       28.88      5.26 o 
   3   3   7        6.03        5.49      5.96 o 
   4   3   7       42.01       53.17      7.47 o 
   5   3   7        0.27       -2.70      2.64 o 
   6   3   7        3.84        7.26      2.88 o 
 -10   4   7       16.67       17.28      5.36 o 
  -9   4   7        1.89        2.02      2.57 o 
  -8   4   7       31.76       31.93      6.07 o 
  -7   4   7       35.81       44.33      6.32 o 
  -6   4   7        0.00        2.13      4.54 o 
  -5   4   7       13.77       20.14     10.60 o 
  -4   4   7       72.77       73.45      6.61 o 
  -3   4   7       58.12       56.41      6.01 o 
  -2   4   7      111.33      111.09      8.48 o 
  -1   4   7      115.58      117.55      8.99 o 
   0   4   7       88.84       90.40      8.23 o 
   1   4   7       37.93       41.79      5.55 o 
   2   4   7       74.58       57.38      6.90 o 
   3   4   7       65.06       65.40      8.03 o 
   4   4   7       11.84        7.68      4.66 o 
   5   4   7        0.17       -0.12      2.80 o 
   6   4   7        1.09        2.15      2.65 o 
 -10   5   7       27.33       34.32      6.85 o 
  -9   5   7        0.72       21.65      8.45 o 
  -8   5   7        6.34       11.77      7.01 o 
  -7   5   7        6.75       14.67      3.86 o 
  -6   5   7        8.55        7.27      7.47 o 
  -5   5   7        9.52       19.67      5.34 o 
  -4   5   7       13.27        9.78      2.57 o 
  -3   5   7       35.54       30.74      4.47 o 
  -2   5   7       62.48       55.86      6.01 o 
  -1   5   7       70.24       75.71     11.77 o 
   0   5   7        8.28       12.30      3.28 o 
   1   5   7        0.55        2.64      2.22 o 
   2   5   7        0.67        0.57      2.11 o 
   3   5   7        4.50        6.70      3.20 o 
   4   5   7       30.17       35.10      6.26 o 
   5   5   7       20.84       22.12      5.48 o 
   6   5   7        3.36        7.61      3.33 o 
  -9   6   7       17.69       22.73      8.98 o 
  -8   6   7       13.82       21.81      8.76 o 
  -7   6   7        1.40        7.23      4.94 o 
  -6   6   7       43.74       34.73      4.89 o 
  -5   6   7       16.72       23.98      4.20 o 
  -4   6   7       90.37       73.22      6.23 o 
  -3   6   7      109.58      111.31      7.94 o 
  -2   6   7       41.92       32.32      4.56 o 
  -1   6   7       13.13        5.55      4.06 o 
   0   6   7        4.56        4.18      2.13 o 
   1   6   7        4.25        1.59      1.79 o 
   2   6   7        3.72        2.91      1.87 o 
   3   6   7       40.63       39.26      6.42 o 
   4   6   7       20.12       22.12      5.04 o 
   5   6   7        5.98        2.28      2.83 o 
   6   6   7        3.55        7.19      3.56 o 
  -9   7   7        1.08       15.13      7.99 o 
  -8   7   7       17.14       21.63      8.17 o 
  -7   7   7        1.56       -4.77      4.61 o 
  -6   7   7       49.39       52.90     10.10 o 
  -5   7   7       29.75       38.03      9.72 o 
  -4   7   7       51.35       44.76      4.75 o 
  -3   7   7       57.58       62.89      5.66 o 
  -2   7   7        5.76       -2.45      3.32 o 
  -1   7   7        2.53       -1.42      3.78 o 
   0   7   7       38.97       34.11      4.23 o 
   1   7   7       16.27       18.29      4.07 o 
   2   7   7       66.11       69.17      9.67 o 
   3   7   7        0.06        0.81      2.07 o 
   4   7   7        2.15        3.00      2.95 o 
   5   7   7        3.99        4.07      3.29 o 
  -9   8   7        1.67       16.59      7.78 o 
  -8   8   7        2.26        1.69      2.91 o 
  -7   8   7        2.36        1.28      4.68 o 
  -6   8   7        0.12       -1.71      4.91 o 
  -5   8   7       60.67       87.85     13.69 o 
  -4   8   7      117.33      126.49     15.68 o 
  -3   8   7       11.75        5.99      3.67 o 
  -2   8   7       85.81       72.98     12.06 o 
  -1   8   7       18.85        9.75      4.58 o 
   0   8   7       26.56       29.79      4.06 o 
   1   8   7        9.38       21.58      4.20 o 
   2   8   7       34.22       38.09      5.71 o 
   3   8   7        1.34        3.30      2.40 o 
   4   8   7       26.35       21.16      5.08 o 
   5   8   7        0.35       -0.18      3.29 o 
  -8   9   7        0.13        6.42      3.28 o 
  -7   9   7       12.24       15.07      8.02 o 
  -6   9   7       26.53       19.70      6.25 o 
  -5   9   7        1.28       11.34      5.94 o 
  -4   9   7       41.58       43.48      9.53 o 
  -3   9   7        0.97        0.77      4.72 o 
  -2   9   7      158.15      144.14     17.35 o 
  -1   9   7        7.57       -0.20      4.23 o 
   0   9   7       84.10       72.77     12.69 o 
   1   9   7        2.19        7.28      5.17 o 
   2   9   7        5.92        9.14      5.27 o 
   3   9   7        0.04        0.71      2.42 o 
   4   9   7       10.58        4.46      3.72 o 
   5   9   7        9.71        9.42      6.17 o 
  -8  10   7        0.70        8.67      4.11 o 
  -7  10   7       10.33        9.88      6.06 o 
  -6  10   7        2.89        6.10      4.26 o 
  -5  10   7       30.76       21.99      7.32 o 
  -4  10   7        2.79       11.57      6.42 o 
  -3  10   7       31.34       20.10      7.10 o 
  -2  10   7        0.02       -5.47      4.38 o 
  -1  10   7        5.05        4.97      3.45 o 
   0  10   7       60.82       60.69     11.73 o 
   1  10   7       15.90       14.83      6.21 o 
   2  10   7        0.56       -0.94      3.94 o 
   3  10   7       16.45       14.47      7.35 o 
   4  10   7        2.81       -0.32      3.85 o 
  -7  11   7       14.09       22.12      7.82 o 
  -6  11   7        9.90        7.29      5.17 o 
  -5  11   7        1.13       -5.28      6.09 o 
  -4  11   7       98.68      111.52     15.48 o 
  -3  11   7       26.83       25.13      8.23 o 
  -2  11   7       28.27       17.78      6.40 o 
  -1  11   7        6.91       -0.50      4.21 o 
   0  11   7        0.55        1.50      3.22 o 
   1  11   7        0.06        2.03      2.83 o 
   2  11   7        0.61        6.98      5.17 o 
   3  11   7        2.49       -1.83      3.32 o 
   4  11   7        1.22        2.12      4.63 o 
  -7  12   7        8.68       15.05      8.63 o 
  -6  12   7        0.31       -0.87      4.30 o 
  -5  12   7        0.78       -0.19      3.32 o 
  -4  12   7        0.31       15.06      7.83 o 
  -3  12   7       28.40       30.54      8.61 o 
  -2  12   7       43.50       37.37      9.26 o 
  -1  12   7       28.10       15.90      6.11 o 
   0  12   7       43.26       33.41      9.11 o 
   1  12   7       15.12       12.05      5.96 o 
   2  12   7       41.14       44.30      8.21 o 
   3  12   7        1.22       -4.30      5.48 o 
  -6  13   7        1.02       -0.12      4.95 o 
  -5  13   7        0.43       -4.76      5.23 o 
  -4  13   7       34.50       57.62     11.98 o 
  -3  13   7       27.45       32.47      9.00 o 
  -2  13   7        0.98       -3.78      4.83 o 
  -1  13   7        0.19        0.94      3.46 o 
   0  13   7        0.53        0.16      3.88 o 
   1  13   7       13.50       11.15      5.25 o 
   2  13   7        5.30        1.96      2.77 o 
  -5  14   7        0.64        0.05      4.62 o 
  -4  14   7        2.07       10.69      6.90 o 
  -3  14   7        0.80        2.17      4.33 o 
  -2  14   7        3.79        3.69      3.58 o 
  -1  14   7       32.83       19.66      8.28 o 
   0  14   7       18.07       11.20      5.56 o 
   1  14   7        0.18        2.58      4.05 o 
  -3  15   7        0.00        6.33      5.04 o 
  -2  15   7        0.65        0.05      4.00 o 
  -1  15   7        8.52       10.74      6.74 o 
 -10   0   8       10.52       30.42      9.70 o 
  -9   0   8       29.06       31.47      8.25 o 
  -8   0   8        5.60        9.91      6.06 o 
  -7   0   8       11.26       24.61      7.31 o 
  -6   0   8       40.47       50.23      9.25 o 
  -5   0   8       34.32       53.67      9.62 o 
  -4   0   8      437.36      440.94     25.44 o 
  -3   0   8      461.66      474.41     27.11 o 
  -2   0   8       64.19       78.54     10.85 o 
  -1   0   8        5.07        7.67      6.06 o 
   0   0   8       13.58       27.57      7.69 o 
   1   0   8       75.44       80.70     13.03 o 
   2   0   8        3.61       -0.59      4.55 o 
   3   0   8        7.91        2.74      4.60 o 
   4   0   8        0.33        1.32      3.39 o 
   5   0   8       21.07       27.71      8.81 o 
 -10   1   8       24.64       28.73      6.38 o 
  -9   1   8        0.01       -1.67      2.65 o 
  -8   1   8        0.39       11.62      4.37 o 
  -7   1   8       25.66       25.62      7.02 o 
  -6   1   8       92.16       84.84      8.19 o 
  -5   1   8      574.39      560.84     19.71 o 
  -4   1   8      112.90      113.09      9.08 o 
  -3   1   8      373.93      392.75     17.38 o 
  -2   1   8      152.74      168.08     12.29 o 
  -1   1   8       37.06       54.35      7.23 o 
   0   1   8       14.62       17.96      4.68 o 
   1   1   8       23.06       21.48      5.01 o 
   2   1   8       37.94       32.64      5.89 o 
   3   1   8       67.97       60.69      8.47 o 
   4   1   8        3.58        0.39      2.95 o 
   5   1   8       24.36       23.83      5.39 o 
  -9   2   8        0.38        8.08      4.28 o 
  -8   2   8       72.69       66.72      8.19 o 
  -7   2   8       80.15       84.05      8.76 o 
  -6   2   8       83.20       78.12     10.68 o 
  -5   2   8        2.37       20.57      4.83 o 
  -4   2   8      263.83      288.87     14.23 o 
  -3   2   8      218.37      200.73     12.41 o 
  -2   2   8       99.56       96.57      8.65 o 
  -1   2   8       51.40       49.80      6.77 o 
   0   2   8      232.24      241.16     14.60 o 
   1   2   8       24.56       13.25      3.87 o 
   2   2   8        4.12       -0.79      2.30 o 
   3   2   8        8.02       16.04      4.30 o 
   4   2   8       37.45       33.04      6.37 o 
   5   2   8        1.36       -2.94      3.23 o 
  -9   3   8       44.41       53.04      8.15 o 
  -8   3   8       41.39       50.35     12.40 o 
  -7   3   8       17.84       16.82      5.72 o 
  -6   3   8       83.17       81.70      7.89 o 
  -5   3   8       76.42       73.54     12.83 o 
  -4   3   8       48.14       51.94      6.28 o 
  -3   3   8       19.58       14.86      3.76 o 
  -2   3   8      422.93      458.26     18.34 o 
  -1   3   8      594.99      625.30     22.38 o 
   0   3   8        0.79        6.25      5.04 o 
   1   3   8       69.88       64.35      7.85 o 
   2   3   8       12.32       15.40      4.00 o 
   3   3   8       45.43       42.18      6.48 o 
   4   3   8        0.22        1.29      3.45 o 
   5   3   8        5.71        4.80      4.43 o 
  -9   4   8       17.58       38.21     10.70 o 
  -8   4   8       18.40       16.48      8.44 o 
  -7   4   8       71.37       59.05      8.98 o 
  -6   4   8        0.30        2.83      9.39 o 
  -5   4   8       29.50       23.69      6.70 o 
  -4   4   8        0.00        2.41      3.60 o 
  -3   4   8        0.00        0.96      2.07 o 
  -2   4   8        3.71        3.79      2.31 o 
  -1   4   8      121.13      138.50     16.93 o 
   0   4   8      122.81      133.67     12.55 o 
   1   4   8       83.05       84.51      9.06 o 
   2   4   8       12.62       17.03      5.57 o 
   3   4   8        7.46        3.33      2.56 o 
   4   4   8        3.66       -0.21      4.33 o 
   5   4   8        0.04        0.89      2.60 o 
  -9   5   8       15.51       22.08      8.43 o 
  -8   5   8       27.40       37.97     10.50 o 
  -7   5   8       36.40       34.31      6.03 o 
  -6   5   8       47.94       53.79      8.03 o 
  -5   5   8       89.66       95.07      7.96 o 
  -4   5   8        0.54       -1.49      1.88 o 
  -3   5   8      106.45      110.80      9.02 o 
  -2   5   8       62.24       53.32      6.14 o 
  -1   5   8      169.45      149.62     17.46 o 
   0   5   8        1.46        1.69      2.55 o 
   1   5   8       97.19      131.34     10.92 o 
   2   5   8       24.24       10.83      3.34 o 
   3   5   8       46.60       60.19      8.20 o 
   4   5   8        2.85        2.46      2.75 o 
   5   5   8       10.60        4.79      6.24 o 
  -9   6   8        0.34        9.10      6.75 o 
  -8   6   8        4.40        6.78      5.39 o 
  -7   6   8       26.89       17.81      7.15 o 
  -6   6   8        4.46       -0.23      4.29 o 
  -5   6   8       36.56       24.61      6.44 o 
  -4   6   8       49.69       54.98      9.64 o 
  -3   6   8       48.00       45.00      5.87 o 
  -2   6   8        0.48       -1.86      1.57 o 
  -1   6   8        0.19       -1.13      3.23 o 
   0   6   8        2.17        1.26      1.86 o 
   1   6   8       38.81       46.38     11.74 o 
   2   6   8        8.98        8.35      3.11 o 
   3   6   8       29.14       36.93      6.33 o 
   4   6   8        0.81       -4.76      3.41 o 
   5   6   8        4.24        6.92      3.72 o 
  -8   7   8        0.39        6.74      5.54 o 
  -7   7   8        6.05        3.31      4.75 o 
  -6   7   8        0.35       -3.62      5.38 o 
  -5   7   8        6.95       17.22      7.63 o 
  -4   7   8        1.64        6.06      4.73 o 
  -3   7   8        0.01       -2.96      5.01 o 
  -2   7   8        1.24       -2.40      2.09 o 
  -1   7   8       53.85       46.16     10.40 o 
   0   7   8        6.25        3.02      2.23 o 
   1   7   8      184.11      204.13     13.30 o 
   2   7   8       55.35       62.95      7.88 o 
   3   7   8        0.23       -1.73      2.95 o 
   4   7   8       12.19       11.79      4.18 o 
  -8   8   8        0.71        6.61      7.22 o 
  -7   8   8        2.53        2.66      3.98 o 
  -6   8   8       13.03        5.02      3.68 o 
  -5   8   8        0.18       15.60      8.01 o 
  -4   8   8       80.71       89.68     14.58 o 
  -3   8   8       17.63        9.89      4.04 o 
  -2   8   8        1.70       -7.99      7.24 o 
  -1   8   8        0.02        5.26      3.97 o 
   0   8   8       25.40       15.25      5.65 o 
   1   8   8        2.35        4.08      4.16 o 
   2   8   8       24.04       27.04      5.39 o 
   3   8   8       32.95       37.33      6.54 o 
   4   8   8       36.90       43.57      7.61 o 
  -8   9   8        1.17       14.35      7.53 o 
  -7   9   8        0.03       -0.77      4.11 o 
  -6   9   8        0.37       -6.96      6.81 o 
  -5   9   8       33.05       41.15     10.38 o 
  -4   9   8        0.65        5.15      5.34 o 
  -3   9   8       23.55        6.28      4.91 o 
  -2   9   8        3.33       -0.40      5.32 o 
  -1   9   8        4.62       -1.47      4.07 o 
   0   9   8        0.98        1.03      4.08 o 
   1   9   8        1.06        1.64      3.15 o 
   2   9   8        1.39       -0.90      4.92 o 
   3   9   8        0.31        6.93      4.58 o 
   4   9   8       13.19       18.89      8.04 o 
  -7  10   8        6.78       12.76      6.36 o 
  -6  10   8        4.43       11.56      6.21 o 
  -5  10   8        9.55        8.29      5.78 o 
  -4  10   8       51.33       63.57     12.09 o 
  -3  10   8        3.39       -1.22      4.49 o 
  -2  10   8       41.74       25.58      8.79 o 
  -1  10   8       28.43       23.84      8.24 o 
   0  10   8        2.02       -4.77      4.67 o 
   1  10   8        1.13        2.33      2.69 o 
   2  10   8        8.16       12.69      6.51 o 
   3  10   8       11.25        6.82      5.95 o 
  -6  11   8        1.29       -6.92      5.76 o 
  -5  11   8        0.16        0.75      3.83 o 
  -4  11   8        5.59       11.97      7.08 o 
  -3  11   8       32.93       31.36      9.78 o 
  -2  11   8       17.65        6.88      5.00 o 
  -1  11   8       32.67       22.79      8.50 o 
   0  11   8        8.47        7.97      5.13 o 
   1  11   8        2.20        2.02      4.13 o 
   2  11   8       14.43       16.92      7.62 o 
  -6  12   8        0.02        1.74      4.26 o 
  -5  12   8        2.06        2.01      3.73 o 
  -4  12   8        1.63        9.70      5.95 o 
  -3  12   8        4.57        6.16      5.28 o 
  -2  12   8        0.00       -9.32      6.21 o 
  -1  12   8       32.25       20.09      7.78 o 
   0  12   8       22.32       19.43      7.67 o 
   1  12   8        0.00        3.71      3.91 o 
  -4  13   8        0.03        7.12      5.50 o 
  -3  13   8        0.05        2.99      5.05 o 
  -2  13   8        0.17       -0.60      3.99 o 
  -1  13   8        0.00        5.02      5.15 o 
   0  13   8       18.78       16.51      7.67 o 
  -9   1   9        0.73        4.71      5.69 o 
  -8   1   9        1.88        7.90      3.64 o 
  -7   1   9        4.91        7.69      3.01 o 
  -6   1   9        0.31       -4.02      6.19 o 
  -5   1   9        6.93       10.28      3.70 o 
  -4   1   9        2.84        0.11      4.59 o 
  -3   1   9       14.84       14.20      4.35 o 
  -2   1   9        0.00        7.07      3.90 o 
  -1   1   9        5.70        2.42      3.18 o 
   0   1   9       28.24       31.26      5.97 o 
   1   1   9        0.36       -0.93      4.26 o 
   2   1   9        4.98        3.00      2.60 o 
   3   1   9       12.33       21.37      5.58 o 
   4   1   9        0.83        2.06      2.75 o 
  -9   2   9        0.66        1.16      5.10 o 
  -8   2   9       44.18       45.94      7.26 o 
  -7   2   9       31.77       32.82      6.01 o 
  -6   2   9       55.45       44.73      6.33 o 
  -5   2   9       30.97       36.16      5.74 o 
  -4   2   9       47.08       43.67      6.16 o 
  -3   2   9       14.06        7.31      2.70 o 
  -2   2   9      530.59      552.42     21.84 o 
  -1   2   9       62.59       67.60     11.95 o 
   0   2   9       23.24       20.81      5.25 o 
   1   2   9       17.80       29.64      6.24 o 
   2   2   9        7.56        7.76      3.35 o 
   3   2   9        0.56        1.38      2.72 o 
   4   2   9        2.08        0.84      2.87 o 
  -9   3   9       19.01       21.85      8.75 o 
  -8   3   9        2.34        4.12      3.66 o 
  -7   3   9       13.34       17.38      7.67 o 
  -6   3   9       39.67       24.96      4.90 o 
  -5   3   9       20.45       24.52      5.10 o 
  -4   3   9       88.62       90.15      8.73 o 
  -3   3   9       25.46       25.46      4.84 o 
  -2   3   9       67.14       80.68      8.87 o 
  -1   3   9       37.88       32.00      8.86 o 
   0   3   9        7.84       10.46      4.11 o 
   1   3   9        1.53        0.87      2.52 o 
   2   3   9        1.83        0.36      5.08 o 
   3   3   9        5.05        4.10      3.68 o 
   4   3   9        4.06        2.02      3.21 o 
  -9   4   9        3.38       17.05      8.22 o 
  -8   4   9       27.02       17.28      8.22 o 
  -7   4   9       41.65       34.26      7.13 o 
  -6   4   9        2.82        3.57      2.86 o 
  -5   4   9        0.12       -4.73      3.16 o 
  -4   4   9        2.95        1.57      2.16 o 
  -3   4   9       41.13       30.78      5.52 o 
  -2   4   9      114.33      101.95      9.97 o 
  -1   4   9        2.25        7.13      5.53 o 
   0   4   9      159.77      169.98     12.91 o 
   1   4   9      149.88      173.08     13.70 o 
   2   4   9        0.84       -1.27      2.72 o 
   3   4   9        2.70        0.49      3.18 o 
   4   4   9        0.33        3.14      3.18 o 
  -8   5   9        0.01        5.30      5.39 o 
  -7   5   9        0.00       -0.90      4.68 o 
  -6   5   9        6.18        9.06      5.87 o 
  -5   5   9       45.29       33.52      9.97 o 
  -4   5   9       23.05       28.24      5.06 o 
  -3   5   9        4.67        0.64      3.48 o 
  -2   5   9       13.79       12.90      3.80 o 
  -1   5   9       37.87       30.26      8.29 o 
   0   5   9      152.88      157.17     12.52 o 
   1   5   9       21.65       40.65      6.94 o 
   2   5   9        6.81        3.37      3.35 o 
   3   5   9        5.46        4.02      2.38 o 
   4   5   9        9.07       10.08      3.79 o 
  -8   6   9        2.91       13.38      7.60 o 
  -7   6   9        3.25       -1.42      4.69 o 
  -6   6   9       41.40       25.45      7.94 o 
  -5   6   9        2.46        7.34      5.61 o 
  -4   6   9       55.61       49.29     11.08 o 
  -3   6   9        1.44       -1.22      2.42 o 
  -2   6   9        0.02       -0.27      3.60 o 
  -1   6   9       18.00       10.76      3.70 o 
   0   6   9        8.16       14.92      3.95 o 
   1   6   9       69.35       65.32      8.33 o 
   2   6   9       67.44       66.90      8.68 o 
   3   6   9        8.83        7.76      5.54 o 
  -8   7   9        0.74       10.36      6.72 o 
  -7   7   9       12.48        6.54      5.74 o 
  -6   7   9        0.09        4.20      5.02 o 
  -5   7   9       31.78       28.88      8.97 o 
  -4   7   9        6.68        9.43      6.67 o 
  -3   7   9        0.00       -8.59      6.46 o 
  -2   7   9        0.06       -6.10      6.38 o 
  -1   7   9       24.97       19.33      7.38 o 
   0   7   9       44.64       31.60      9.54 o 
   1   7   9        6.73        4.40      3.89 o 
   2   7   9        7.96       14.58      4.51 o 
   3   7   9       18.49       19.62      5.00 o 
  -7   8   9       18.90       25.56      8.51 o 
  -6   8   9       46.45       41.70     10.71 o 
  -5   8   9        0.22       10.48      6.50 o 
  -4   8   9      108.02      108.00     16.54 o 
  -3   8   9       98.33       88.08     14.63 o 
  -2   8   9        2.27       -7.10      6.47 o 
  -1   8   9        1.44        0.19      4.45 o 
   0   8   9       15.93        8.98      4.88 o 
   1   8   9       11.81       17.05      7.40 o 
   2   8   9       48.41       56.65     13.25 o 
   3   8   9        0.88       -2.73      5.87 o 
  -7   9   9        0.00        0.97      4.59 o 
  -6   9   9       23.13       20.45      7.60 o 
  -5   9   9       13.20       16.36      7.87 o 
  -4   9   9       53.12       43.05     11.50 o 
  -3   9   9       10.75        7.75      5.98 o 
  -2   9   9       45.43       35.04     10.58 o 
  -1   9   9       27.39       15.80      6.73 o 
   0   9   9        4.21       10.25      5.64 o 
   1   9   9        0.19       -2.85      3.89 o 
   2   9   9        2.75        5.71      5.11 o 
  -6  10   9        6.55       -0.93      4.42 o 
  -5  10   9        3.97        2.54      4.88 o 
  -4  10   9        1.81        4.70      6.08 o 
  -3  10   9       44.78       33.53      9.82 o 
  -2  10   9       24.73       14.85      6.57 o 
  -1  10   9        1.00        1.15      4.12 o 
   0  10   9        9.27        5.24      4.71 o 
   1  10   9        5.09        2.88      5.26 o 
  -5  11   9        1.75       12.34      7.98 o 
  -4  11   9        1.66        6.71      5.62 o 
  -3  11   9        6.41       15.05      6.98 o 
  -2  11   9        0.63        1.31      4.03 o 
  -1  11   9        4.76        2.28      3.97 o 
   0  11   9        0.72        5.33      5.02 o 
  -3  12   9        0.97       -0.48      3.27 o 
  -2  12   9        0.90        0.66      4.08 o 
  -1  12   9        3.84       -2.05      3.29 o 
  -8   0  10        4.73        9.28      5.35 o 
  -7   0  10        5.36        2.54      3.58 o 
  -6   0  10       43.04       55.30     10.35 o 
  -5   0  10       12.52       11.54      6.13 o 
  -4   0  10       31.89       18.04      6.75 o 
  -3   0  10       30.38       42.58      9.11 o 
  -2   0  10       50.09       61.58     11.55 o 
  -1   0  10      233.57      264.89     24.87 o 
   0   0  10       31.19       39.99     10.62 o 
   1   0  10       31.76       34.21      9.01 o 
   2   0  10        1.44        3.26      3.82 o 
   3   0  10        0.10        3.64      5.82 o 
  -8   1  10        0.22        2.48      3.09 o 
  -7   1  10       18.67       10.96      3.57 o 
  -6   1  10        0.63        4.81      6.64 o 
  -5   1  10       99.23       94.68      9.64 o 
  -4   1  10       79.71       71.73      8.52 o 
  -3   1  10        1.13       -4.70      3.13 o 
  -2   1  10        3.73        3.80      2.35 o 
  -1   1  10        0.17        5.68      3.76 o 
   0   1  10       39.14       39.89      7.05 o 
   1   1  10       37.95       37.70      7.42 o 
   2   1  10        0.48        2.82      3.14 o 
   3   1  10       13.84       13.63      4.92 o 
  -8   2  10        2.63        7.87      3.96 o 
  -7   2  10       19.07       23.33      5.29 o 
  -6   2  10       47.44       50.53     17.64 o 
  -5   2  10       15.40       23.64      5.32 o 
  -4   2  10        4.77        2.06      2.18 o 
  -3   2  10       41.07       23.40      5.03 o 
  -2   2  10       65.66       59.50      7.63 o 
  -1   2  10        6.73        2.33      2.19 o 
   0   2  10       10.41       15.27      4.69 o 
   1   2  10       22.28       22.23      5.47 o 
   2   2  10       31.74       35.14      7.09 o 
   3   2  10        0.72        8.56      4.69 o 
  -8   3  10       21.11       27.58      8.76 o 
  -7   3  10       24.85       23.84      5.27 o 
  -6   3  10        0.14        3.48      5.69 o 
  -5   3  10       15.67       21.63      4.97 o 
  -4   3  10       63.91       71.18      8.11 o 
  -3   3  10       54.14       40.63      9.43 o 
  -2   3  10       25.66       21.28      4.72 o 
  -1   3  10       86.97       88.26      9.94 o 
   0   3  10        9.91       15.25      4.62 o 
   1   3  10        9.79       15.54      4.72 o 
   2   3  10        0.22        2.03      2.75 o 
   3   3  10       17.25       20.86      5.98 o 
  -7   4  10        0.87       -4.58      4.76 o 
  -6   4  10        1.05       18.45      7.93 o 
  -5   4  10       15.73       20.00      6.27 o 
  -4   4  10       24.15       19.73      4.50 o 
  -3   4  10        5.36        6.08      3.10 o 
  -2   4  10       16.43       14.80      4.28 o 
  -1   4  10       14.54       15.85      4.63 o 
   0   4  10       25.62       32.69      6.33 o 
   1   4  10        6.36        4.01      5.81 o 
   2   4  10       29.59       39.03      7.49 o 
  -7   5  10        5.21       -2.50      3.62 o 
  -6   5  10        7.65       24.48      8.46 o 
  -5   5  10       23.29       29.57      8.90 o 
  -4   5  10        2.76       -0.39      3.23 o 
  -3   5  10       62.61       54.61      8.36 o 
  -2   5  10        7.13        4.14      3.03 o 
  -1   5  10       21.45       19.09      4.84 o 
   0   5  10       18.49       16.44      4.01 o 
   1   5  10        0.65        1.20      2.73 o 
   2   5  10        0.26        0.17      3.29 o 
  -7   6  10        0.04       -0.88      5.00 o 
  -6   6  10        8.66       32.23     10.14 o 
  -5   6  10       30.00       39.70     10.68 o 
  -4   6  10        3.34        8.08      5.22 o 
  -3   6  10        7.81       -0.22      3.57 o 
  -2   6  10       22.32       13.56      6.44 o 
  -1   6  10       19.98       13.82      7.04 o 
   0   6  10        2.39        5.37      4.49 o 
   1   6  10        0.04        5.96      5.68 o 
   2   6  10        2.50        5.80      5.38 o 
  -6   7  10        0.04       11.16      7.04 o 
  -5   7  10        0.06        4.00      5.27 o 
  -4   7  10        1.34        2.16      3.62 o 
  -3   7  10        8.63        5.50      4.14 o 
  -2   7  10        7.91        3.99      4.21 o 
  -1   7  10       11.19       20.04      8.47 o 
   0   7  10       11.53       10.55      6.34 o 
   1   7  10        8.96        5.80      4.79 o 
  -6   8  10        5.71       23.11      8.48 o 
  -5   8  10        7.15       12.48      7.51 o 
  -4   8  10        0.21        2.53      5.70 o 
  -3   8  10        1.89       -5.69      4.76 o 
  -2   8  10        9.14        3.73      4.64 o 
  -1   8  10       17.10       18.44      7.48 o 
   0   8  10        3.33        2.22      4.01 o 
   1   8  10        2.81        3.39      3.13 o 
  -5   9  10        0.21        1.21      3.87 o 
  -4   9  10        3.54        7.33      3.97 o 
  -3   9  10        7.32        6.17      5.30 o 
  -2   9  10       15.86        6.10      4.43 o 
  -1   9  10        4.85       -1.13      3.32 o 
   0   9  10        1.82       -1.26      3.88 o 
  -3  10  10       15.47        9.18      6.16 o 
  -2  10  10        7.78        3.27      4.42 o 
  -6   1  11        1.29        2.74      3.32 o 
  -5   1  11        1.31        6.08      4.31 o 
  -4   1  11        1.55       -1.18      2.01 o 
  -3   1  11        0.69       -0.86      3.10 o 
  -2   1  11        0.09       -0.25      2.42 o 
  -1   1  11        0.39        0.20      2.21 o 
   0   1  11        1.11       -2.83      2.65 o 
   1   1  11        0.68        0.21      2.42 o 
  -6   2  11        3.90        3.12      6.21 o 
  -5   2  11        1.96        4.32      3.15 o 
  -4   2  11        2.60       -0.89      2.16 o 
  -3   2  11        0.00       -4.05      3.67 o 
  -2   2  11       15.55        8.42      3.48 o 
  -1   2  11       15.29        7.37      4.74 o 
   0   2  11        9.55        7.49      2.88 o 
   1   2  11        9.32        8.60      5.04 o 
  -6   3  11        6.19       16.53      7.69 o 
  -5   3  11        3.54       11.26      3.96 o 
  -4   3  11        1.55        4.45      2.75 o 
  -3   3  11        1.42        0.98      3.52 o 
  -2   3  11        1.58       -1.55      2.17 o 
  -1   3  11        7.41        2.75      2.87 o 
   0   3  11        0.22       -3.73      5.11 o 
  -6   4  11        6.76       20.98      8.64 o 
  -5   4  11        5.56        7.92      5.80 o 
  -4   4  11        0.49        2.61      3.10 o 
  -3   4  11        0.36       -3.28      2.75 o 
  -2   4  11        3.19        0.45      2.95 o 
  -1   4  11        0.88        5.84      3.75 o 
   0   4  11       17.80       10.93      6.48 o 
  -5   5  11        2.98        5.39      5.30 o 
  -4   5  11        2.45        1.15      3.68 o 
  -3   5  11        0.02       -8.77      5.85 o 
  -2   5  11        1.23       -1.27      3.27 o 
  -1   5  11        0.21       -0.70      3.46 o 
   0   5  11        6.88        6.98      5.55 o 
  -5   6  11        2.12        7.82      5.72 o 
  -4   6  11        3.58        2.33      3.39 o 
  -3   6  11        9.19        1.22      3.92 o 
  -2   6  11        2.49        0.29      3.84 o 
  -1   6  11        0.32        0.62      3.86 o 
  -3   7  11        0.65       -2.10      3.88 o 
                                                 
